# Supplementary material for: Extensive Inter-Domain Lateral Gene Transfer in the Evolution of the Human Commensal Methanosphaera stadtmanae
Source: Front Genet. 2012 Sep 19;3:182. doi: 10.3389/fgene.2012.00182 (PMC3445992; doi:10.3389/fgene.2012.00182)
Supplement: Supplementary Table S1 — All LGT candidates in M. stadtmanae. [file 21190_Gophna_DataSheet1.XLS]

## Sheet: S1
Supplementary Table 1: All LGT candidates in M. stadtmanae
Gene name	Gi	Distance metrix					Function	RaxML
		Closest phylogenetic neighbor	Phylum	Bootstrap		Direction		Bootstrap		Direction	Closest phylogenetic neighbor (if different)
Msp_0101	84488931	Halothermothrix	Firmicutes	low	46	Archaea to Bacteria	glycosyltransferase	NO LGT!
Msp_0450	84489261	Candidatus Kuenenia stuttgartiensis	Planctomycetes	low	33	Archaea to Bacteria	serine acetyltransferase	medium	67	Archaea to Bacteria
Msp_0664	84489473	Dictyoglomus	Dictyoglomi	low	10	Archaea to Bacteria	nitrogen regulatory protein P-II	NO LGT!
Msp_0696	84489505	dehalogenimonas	Chloroflexi	low	34	Archaea to Bacteria	universal stress protein	low	28	Direction unknown
Msp_0055	84488885	Thermodesulfovibrio	Nitrospirae	high	71	Bacteria to Archaea	glycosyltransferase	low	19	Bacteria to Archaea	Thermodesulfovibrio, Escherichia
Msp_0121	84488951	numerous	numerous	high	97	Bacteria to Archaea	cation transport ATPase	high	74	Direction unknown
Msp_0144	84488973	Dictyoglomus	Dictyoglomi	high	74	Bacteria to Archaea	putative type II restriction-modification system, restriction enzyme	high	98	Bacteria to Archaea
Msp_0210	84489038	Helicobacter, Wolinella, Capnocytophaga, Dentrovibrio, Hydrogenobaculum	numerous	high	96	Bacteria to Archaea	UDP-glucose 6-dehydrogenase	high	100	Bacteria to Archaea
Msp_0214	84489042	Bacillus, Geobacillus, Macrococcus, Staphylococcus, Exiguobacterium	Firmicutes	high	90	Bacteria to Archaea	UDP-N-acetyl-D-mannosaminuronate dehydrogenase	high	100	Direction unknown
Msp_0441	84489252	desulfovibrio	Proteobacteria	high	78	Bacteria to Archaea	glycosyltransferase	high	83	Bacteria to Archaea
Msp_0467	84489278	Natranaerobius, Clostridium	Firmicutes	high	95	Bacteria to Archaea	hypothetical protein	medium	53	Bacteria to Archaea
Msp_0536	84489346	Shuttleworthia, Clostridium, Roseburia	Firmicutes	high	100	Bacteria to Archaea	thiamine pyrophosphate enzyme	high	100	Direction unknown
Msp_0537	84489347	Shuttleworthia	Firmicutes	high	100	Bacteria to Archaea	nucleoside-diphosphate-sugar epimerase	high	99	Bacteria to Archaea
Msp_0694	84489503	Clostridium	Firmicutes	high	76	Bacteria to Archaea	ThiM2	medium	56	Direction unknown
Msp_0697	84489506	Peptoniphilus, Eubacterium	Firmicutes	high	84	Bacteria to Archaea	methyladenine glycosylase	high	80	Bacteria to Archaea	Peptoniphilus
Msp_0714	84489523	Clostridium, Holdemania	Firmicutes	high	92	Bacteria to Archaea	short chain dehydrogenase	low	38	Bacteria to Archaea
Msp_0737	84489546	elusimicrobium	Elusimicrobia	high	91	Bacteria to Archaea	putative peptide methionine sulfoxide reductase MsrA/MsrB	low	16	Bacteria to Archaea
Msp_0837	84489637	Ruminococcus	Firmicutes	high	100	Bacteria to Archaea	glutamylcysteine synthetase	medium	53	Bacteria to Archaea
Msp_0994	84489793	numerous	numerous	high	98	Bacteria to Archaea	hypothetical protein	low	27	Bacteria to Archaea	numerous
Msp_1112	84489906	Lactobacillus, Bacillus, Pediococcus	Firmicutes	high	87	Direction unknown	hypothetical protein	high	84	Direction unknown
Msp_1314	84490102	Burkholderia	Proteobacteria	high	99	Bacteria to Archaea	hypothetical protein	high	94	Bacteria to Archaea
Msp_1550	84490328	Bacillus, Clostridium	Firmicutes	high	91	Bacteria to Archaea	ATP-dependent 26S proteasome regulatory subunit	high	99	Bacteria to Archaea
Msp_0005	84488836	Gramella, Veillonella, Clostridium, Ruminococcus, Coprococcus, Roseburia, Collinsella	Firmicutes\Bacteroidetes\Actinobacteria	low	29	Bacteria to Archaea	helicase	low	30	Bacteria to Archaea
Msp_0006	84488837	Clostridium	Firmicutes	low	9	Bacteria to Archaea	NUDIX-related protein	low	18	Bacteria to Archaea	numerous
Msp_0014	84488845	numerous	numerous	low	43	Bacteria to Archaea	UppP	high	100	Bacteria to Archaea
Msp_0031	84488861	numerous	Proteobacteria	low	22	Bacteria to Archaea	ornithine carbamoyltransferase	NO LGT!
Msp_0034	84488864	numerous	Firmicutes\Proteobacteria	low	45	Bacteria to Archaea	putative 3-methyladenine DNA glycosylase/8-oxoguanine DNA glycosylase	low	21	Bacteria to Archaea	Chthoniobacter, Verrucomicrobium	Verrucomicrobia
Msp_0039	84488869	Escherichia	Proteobacteria	low	48	Bacteria to Archaea	glycosyltransferase	medium	55	Bacteria to Archaea
Msp_0042	84488872	numerous	numerous	low	4	Bacteria to Archaea	glycosyltransferase	low	32	Direction unknown	Anaerobaculum
Msp_0059	84488889	magnetococcus	Proteobacteria	low	15	Bacteria to Archaea	hypothetical protein	high	80	Bacteria to Archaea
Msp_0060	84488890	Fusobacterium	Fusobacterium	low	25	Bacteria to Archaea	putative lipooligosaccharide cholinephosphotransferase	low	37	Bacteria to Archaea
Msp_0093	84488923	Desulfotomaculum	Firmicutes	low	40	Bacteria to Archaea	flavoprotein	medium	66	Bacteria to Archaea
Msp_0141	84488970	numerous	numerous	low	27	Bacteria to Archaea*	asn/thr-rich large protein family protein	high	80	Bacteria to Archaea	Candidatus Protochlamydia amoebophila	Chlamydiae
Msp_0149	84488978	Alkaliphilus	Firmicutes	low	16	Bacteria to Archaea	transcriptional regulator	low	16	Bacteria to Archaea
Msp_0201	84489029	Clostridium, Hydrogenivirga, Sulfurihydrogenibium	Firmicutes\Aquificae	low	28	Bacteria to Archaea	putative recombinase	low	17	Direction unknown
Msp_0205	84489033	Clostridium, Ruminococcus, Bryantella, Eubacterium, Anaerostipes, Abiotrophia	Firmicutes	low	34	Bacteria to Archaea	polysaccharide/polyol phosphate ABC transporter ATP-binding protein	high	88	Bacteria to Archaea
Msp_0207	84489035	Clostridium	Firmicutes	low	31	Bacteria to Archaea	glycosyltransferase	high	85	Bacteria to Archaea
Msp_0208	84489036	numerous	numerous	low	10	Bacteria to Archaea*	sugar transferase	medium	54	Bacteria to Archaea
Msp_0218	84489046	Bryantella, Bacteroides, Clostridium	Firmicutes\Bacteroidetes	low	2	Bacteria to Archaea	glycosyltransferase	low	2	Bacteria to Archaea
Msp_0223	84489051	Fusobacterium	Fusobacterium	low	29	Bacteria to Archaea*	UDP-galactopyranose mutase	low	43	Bacteria to Archaea
Msp_0231	84489058	Fusobacterium, Bacteriovorax	Proteobacteria\Fusobacterium	low	27	Bacteria to Archaea	E1-like enzyme	low	40	Direction unknown	Fusobacterium, Thermoanaerobacter
Msp_0442	84489253	numerous	numerous	low	2	Bacteria to Archaea	glycosyltransferase	low	1	Bacteria to Archaea
Msp_0454	84489265	Bacteroides, Prevotella	Bacteroidetes	low	41	Bacteria to Archaea	hypothetical protein	low	32	Bacteria to Archaea
Msp_0455	84489266	Staphylococcus	Firmicutes	low	37	Bacteria to Archaea	hypothetical protein	low	50	Bacteria to Archaea
Msp_0464	84489275	Blautia	Firmicutes	low	30	Bacteria to Archaea	hypothetical protein	low	49	Bacteria to Archaea
Msp_0468	84489279	Clostridium, Bacillus, Natranaerobius	Firmicutes	low	38	Bacteria to Archaea	hypothetical protein	low	27	Bacteria to Archaea	Francisella	Proteobacteria
Msp_0470	84489281	Geobacillus	Firmicutes	low	11	Bacteria to Archaea	hypothetical protein	low	3	Bacteria to Archaea	numerous
Msp_0472	84489283	Syntrophomonas	Firmicutes	low	11	Bacteria to Archaea	hypothetical protein	medium	62	Bacteria to Archaea	Fusobaterium
Msp_0480	84489291	Lactobacillus	Firmicutes	low	19	Bacteria to Archaea	hypothetical protein	low	5	Direction unknown	Bacteriodes, Eubacterium
Msp_0483	84489294	Mycoplasma, Helicobacter	Tenericutes\Proteobacteria	low	17	Bacteria to Archaea	hypothetical protein	low	33	Bacteria to Archaea	Vibrio
Msp_0486	84489297	Brachyspira	Spirochaetes	low	48	Bacteria to Archaea	hypothetical protein	medium	51	Bacteria to Archaea	Clostridium
Msp_0493	84489304	Chlorobaculum	Chlorobi	low	26	Bacteria to Archaea	glycosyltransferase	high	100	Bacteria to Archaea
Msp_0531	84489341	Roseburia, Ruminococcus, Eubacterium, Fusobacterium, Bacteroides	Firmicutes\Fusobacteria\Bacteroidetes	low	12	Bacteria to Archaea	nucleoside-diphosphate-sugar pyrophosphorylase	medium	61	Bacteria to Archaea
Msp_0532	84489342	Clostridium, Roseburia, Ruminococcus, Parabacteriodes, Bacteroides	Firmicutes\Bacteroidetes	low	28	Bacteria to Archaea	nucleoside-diphosphate-sugar epimerase	low	19	Bacteria to Archaea
Msp_0535	84489345	Eubacterium, Enterococcus	Firmicutes	low	41	Bacteria to Archaea*	2-keto-3-deoxygluconate kinase	low	48	Bacteria to Archaea
Msp_0580	84489389	Staphylococcus, Dictyoglomus	Firmicutes\Dictyoglomi	low	56	Bacteria to Archaea	glutamine amidotransferase	high	81	Bacteria to Archaea	Dictyoglomus	Dictyoglomi
Msp_0581	84489390	Dictyoglomus	Dictyoglomi	low	55	Bacteria to Archaea	UDP-N-acetylmuramyl tripeptide synthase	high	100	Bacteria to Archaea
Msp_0646	84489455	Clostridium, Desulfitobacterium, Ruminococcus, Sebdella, Anaerofustis, Erysipelotrichaceae, Elusimicrobacterium, Anaerostipes	Firmicutes\Fusobacteria\Elusimicrobia	low	8	Bacteria to Archaea	DNA repair photolyase	low	8	Bacteria to Archaea	Sebaldella	Fusobacteria
Msp_0680	84489489	Clostridium, Anaerococcos	Firmicutes	low	20	Bacteria to Archaea	hypothetical protein	low	20	Bacteria to Archaea
Msp_0682	84489491	Clostridium	Firmicutes	low	10	Bacteria to Archaea	ThiM1	high	71	Bacteria to Archaea
Msp_0700	84489509	numerous	numerous	low	15	Bacteria to Archaea*	phosphatase	low	23	Bacteria to Archaea
Msp_0701	84489510	Syntrophomonas	Firmicutes	low	33	Bacteria to Archaea	hypothetical protein	low	33	Bacteria to Archaea
Msp_0715	84489524	Bacteroides, Bacillus, Lactobacillus, Geobacillus, Photobacterium, Vibrio, Rothia, Eubacterium, Flavobacterium, Sphingobacterium, Bifidobacterium, Ruminococcus, Catenibacterium, Psychromonas, Grimontia, Leuconostoc, Ralstonia, Dickeya, Spirochaeta, Sebdella	numerous	low	11	Bacteria to Archaea	hypothetical protein	low	19	Bacteria to Archaea	Bacteroides, parabacteroides, Pedobacter, Akkermansia,	Bacteroidetes
Msp_0718	84489527	Olsenella, Slackia	Actinobacteria	low	47	Bacteria to Archaea	3-hydroxybutyryl-CoA dehydrogenase	low	16	Bacteria to Archaea
Msp_0734	84489543	numerous	numerous	low	3	Bacteria to Archaea	hypothetical protein	low	11	Bacteria to Archaea
Msp_0735	84489544	Bacteroides	Bacteroidetes	low	35	Bacteria to Archaea	hypothetical protein	low	25	Bacteria to Archaea
Msp_0764	84489568	chitinophaga	Bacteroidetes	low	32	Bacteria to Archaea	putative nicotinate phosphoribosyltransferase	low	42	Direction unknown	Leuconostoc	Firmicutes
Msp_0781	84489585	anaerofustis	Firmicutes	low	47	Bacteria to Archaea	D-tyrosyl-tRNA(Tyr) deacylase	low	1	Bacteria to Archaea	Nomerous
Msp_0797	84489601	megamonas	Firmicutes	low	18	Bacteria to Archaea	nitroreductase	low	6	Bacteria to Archaea
Msp_0803	84489607	Anaerofustis	Firmicutes	low	39	Bacteria to Archaea	hypothetical protein	high	71	Bacteria to Archaea	Ruminococcus, Eubacterium, Coprococcus, Clostridium, Anaerofustis
Msp_0833	84489633	shewanella, vibrio, photobacterium, porphyromonas, moritella, flavobacterium, pseudomonas, grimontia, plesiocystis	Proteobacteria	low	16	Bacteria to Archaea	hypothetical protein	low	42	Bacteria to Archaea
Msp_0921	84489720	Bacteroides, Prevotella	Bacteroidetes	low	46	Bacteria to Archaea	putative poly-gamma-glutamate biosynthesis protein	low	9	Bacteria to Archaea	Bacillus, Clostridium
Msp_0958	84489757	Clostridium, Anaerofustis, Dorea, Coprococcus, Ruminococcus	Firmicutes	low	45	Bacteria to Archaea	polar amino acid ABC transporter ATP-binding protein	high	83	Bacteria to Archaea	Anaerofustis
Msp_0959	84489758	Clostridium, Dorea, Anaerofustis	Firmicutes	low	34	Bacteria to Archaea	polar amino acid ABC transporter permease	medium	71	Bacteria to Archaea
Msp_0981	84489780	Bacillus, Fusobacterium, Proteus, Photobacterium, Desulfobacterium	Firmicutes\Fusobacteria\Proteobacteria	low	3	Bacteria to Archaea	hypothetical protein	NO LGT!
Msp_1000	84489799	Clostridium cellulovorans 743B	Firmicutes	low	43	Bacteria to Archaea	nitrate/sulfonate/bicarbonate transport system ABC transporter ATP-binding protein	low	20	Direction unknown	Nomerous
Msp_1001	84489800	Clostridium, Bryantella	Firmicutes	low	8	Bacteria to Archaea	nitrate/sulfonate/bicarbonate ABC transporter permease	low	44	Direction unknown	Bordetella, Verminephrobacter	Proteobacteria
Msp_1113	84489907	numerous	numerous	low	1	Bacteria to Archaea	hypothetical protein	low	31	Direction unknown
Msp_1235	84490023	Epulopiscium	Firmicutes	low	21	Bacteria to Archaea	hypothetical protein	low	22	Bacteria to Archaea	Clostridium, Desulfitobacterium	Firmicutes
Msp_1344	84490132	Flavobacterium, Sphingobacterium	Bacteroidetes	low	1	Bacteria to Archaea	hypothetical protein	low	20	Bacteria to Archaea	Bacteroides, parabacteroides, alistipes, Akkermansia,	Bacteroidetes\Verrucomicrobia
Msp_1407	84490189	Roseburia	Firmicutes	low	44	Bacteria to Archaea*	siroheme synthase	medium	62	Bacteria to Archaea	Nomerous
Msp_1472	84490253	ktedonobacter, acaryochloris, Herpetosiphon, Syntrophus	Chloroflexi\Cyanobacteria\Proteobacteria	low	15	Bacteria to Archaea*	phosphohydrolase	medium	52	Bacteria to Archaea
Msp_1518	84490298	Bacteroides, Prevotella, Cytophaga	Bacteroidetes	low	30	Bacteria to Archaea	hypothetical protein	low	2	Bacteria to Archaea	Nomerous	Nomerous
Msp_1549	84490327	Clostridium, Bacillus	Firmicutes	low	24	Bacteria to Archaea	organic radical activating protein	low	46	Bacteria to Archaea
Msp_1565	84490343	Bacillus, Providencia	Firmicutes\Proteobacteria	low	18	Bacteria to Archaea	pyruvate-formate lyase-activating enzyme	low	24	Bacteria to Archaea
Msp_1568	84490346	Bifidobacterium, Scardovia	Actinobacteria	low	28	Bacteria to Archaea	hypothetical protein	low	27	Bacteria to Archaea
Msp_1587	84490364	Clostridium, Leptotrichia, Fusobacterium, Sebadella, Alkaliphilus, Thermosipho, Thermoanaerobacter	Firmicutes\Fusobacteria\Thermotogae	low	28	Bacteria to Archaea	hypothetical protein	high	93	Bacteria to Archaea
Msp_0015	84488846	numerous	numerous	medium	57	Bacteria to Archaea	hypothetical protein	NO LGT!
Msp_0140	84488969	Eggerthella lenta	Actinobacteria	medium	64	Bacteria to Archaea	3'-5' exonuclease	high	96	Bacteria to Archaea	Eggerthella, Clostridium
Msp_0204	84489032	Clostridium	Firmicutes	medium	51	Bacteria to Archaea	polysaccharide/polyol phosphate ABC transporter permease	medium	70	Bacteria to Archaea	Clostridium, Roseburia, Eubacterium, Bryantella, Ruminococcus, Abiotrohia, Anaerostripes	Firmicutes
Msp_0408	84489220	deferribacter	Deferribacteres	medium	64	Bacteria to Archaea	putative nitroreductase protein	low	42	Bacteria to Archaea	Ethanoligenens	Firmicutes
Msp_0469	84489280	Clostridium, Natranaerobius	Firmicutes	medium	51	Bacteria to Archaea	hypothetical protein	medium	57	Bacteria to Archaea
Msp_0484	84489295	Lactobacillus	Firmicutes	medium	66	Bacteria to Archaea	type I restriction-modification system subunit	low	45	Bacteria to Archaea
Msp_0528	84489338	Clostridium	Firmicutes	medium	70	Bacteria to Archaea	GshA	medium	63	Bacteria to Archaea
Msp_0533	84489343	Clostridium, Ruminococcus, Bacteriodes, Roseburia, Shuttleworthia, Oribacterium, Selenomonas	Firmicutes\Bacteroidetes	medium	59	Bacteria to Archaea	pyridoxal-phosphate-dependent aminotransferase	low	20	Bacteria to Archaea
Msp_0534	84489344	Mycobacterium, Rhodopseudomonas, Acidobacterium, Thiobacillus, Prochlorococcus, Microcystis, Campylobacter, chlorobaculum	numerous	medium	59	Bacteria to Archaea	hypothetical protein	low	27	Bacteria to Archaea	Prochlorococcus
Msp_0591	84489400	Selenomonas	Firmicutes	medium	70	Bacteria to Archaea	carbonic anhydrase	low	45	Bacteria to Archaea
Msp_0609	84489418	Bacillus, Enteroccocus, Staphylococcus, Heliobacterium	Firmicutes	medium	51	Direction unknown*	hypothetical protein	low	24	Direction unknown*
Msp_0678	84489487	Desulfotomaculum, Clostridium	Firmicutes	medium	65	Bacteria to Archaea	cation transport ATPase	medium	61	Bacteria to Archaea	Fusobacterium, Desulfotomaculum, Clostridium	Firmicutes\Fusobacteria
Msp_0681	84489490	Clostridium, Anaerococcos	Firmicutes	medium	51	Bacteria to Archaea	hypothetical protein	high	80	Bacteria to Archaea
Msp_0683	84489492	Brachyspira	Spirochaetes	medium	52	Bacteria to Archaea	hypothetical protein	medium	67	Bacteria to Archaea
Msp_0688	84489497	Eubacterium	Firmicutes	medium	63	Bacteria to Archaea	putative secreted RNase barnase	high	86	Bacteria to Archaea
Msp_0757	84489561	numerous	numerous	medium	62	Bacteria to Archaea	ATPase	high	90	Bacteria to Archaea
Msp_0770	84489574	Peptostreptococcus	Firmicutes	medium	62	Bacteria to Archaea	hypothetical protein	high	91	Direction unknown
Msp_0845	84489645	numerous	numerous	medium	53	Bacteria to Archaea	hypothetical protein	high	85	Bacteria to Archaea
Msp_0942	84489741	Clostridium, Thermosipho, Spirosoma	Firmicutes\Thermotogae\Bacteroidetes	medium	70	Bacteria to Archaea	hypothetical protein	high	88	Bacteria to Archaea
Msp_0960	84489759	Anaerofustis, Clostridium, Dorea	Firmicutes	medium	68	Bacteria to Archaea	polar amino acid ABC transporter periplasmic substrate-binding protein	low	14	Bacteria to Archaea
Msp_0965	84489764	Blautia, Clostridium, Fusobacterium, Campylobacter	Firmicutes\Fusobacteria\Proteobacteria	medium	57	Bacteria to Archaea	nitroreductase	high	78	Bacteria to Archaea
Msp_0992	84489791	Erysipelothrix	Firmicutes	medium	63	Bacteria to Archaea	putative endonuclease IV	medium	67	Bacteria to Archaea
Msp_1088	84489882	Thermosipho	Thermotogae	medium	52	Bacteria to Archaea	ExoB	NO LGT!
Msp_1172	84489964	Clostridium	Firmicutes	medium	65	Bacteria to Archaea	hypothetical protein	low	29	Bacteria to Archaea
Msp_1204	84489996	Gallionella	Proteobacteria	medium	70	Bacteria to Archaea	cation transport ATPase	high	100	Bacteria to Archaea
Msp_1313	84490101	Clostridium, Erysipelotrichaceae, Eubacterium, Coprococcus, Anaeostipes, Bacteroides	Firmicutes\Bacteroidetes	medium	51	Bacteria to Archaea	ATPase	low	48	Bacteria to Archaea	Shuttleworthia
Msp_1416	84490198	Clostridium, Dorea, Ruminococcus, Coprococcus, Abiotrophia, Blautia, Lactobacillus, Bryantella, Eubacterium, Bacteroides	Firmicutes\Bacteroidetes	medium	67	Bacteria to Archaea	glutamate dehydrogenase	low	37	Bacteria to Archaea
Msp_0044	84488874	Methylosinus	Proteobacteria	high	100	Direction unknown	glycosyltransferase	high	100	Direction unknown
Msp_0062	84488892	Thermotoga	Thermotogae	high	76	Direction unknown	hypothetical protein	medium	60	Direction unknown
Msp_0128	84488957	Stigmatella	Proteobacteria	high	100	Direction unknown	helicase	high	100	Direction unknown
Msp_0216	84489044	Plasmodium	Eukaryota	high	90	Direction unknown	hypothetical protein	high	84	Direction unknown
Msp_0332	84489153	Nitratiruptor	Proteobacteria	high	86	Direction unknown	hypothetical protein	medium	57	Bacteria to Archaea	Nomerous
Msp_0388	84489200	numerous	numerous	high	71	Direction unknown	tRNA pseudouridine synthase A	high	72	Direction unknown
Msp_0477	84489288	Bacteroides, Alistipes, Preotella	Bacteroidetes	high	79	Direction unknown	putative type I restriction-modification system, restriction subunit	medium	61	Direction unknown
Msp_0495	84489306	Bryantella, Lactococcus	Firmicutes	high	72	Direction unknown	glycosyltransferase	high	99	Direction unknown
Msp_0500	84489311	trichodesmium	Cyanobacteria	high	99	Direction unknown*	glycosyltransferase	low	40	Direction unknown*
Msp_0530	84489340	filifactor	Firmicutes	high	79	Direction unknown	hypothetical protein	medium	68	Direction unknown
Msp_0538	84489348	Brachyspira	Spirochaetes	high	76	Direction unknown	glycosyltransferase	high	94	Direction unknown
Msp_0703	84489512	Clostridium	Firmicutes	high	100	Direction unknown	putative dissimilatory sulfite reductase	high	100	Direction unknown
Msp_0720	84489529	Clostridium, Dorea, Ruminococcus	Firmicutes	high	89	Direction unknown	polyphosphate kinase	medium	53	Bacteria to Archaea
Msp_0739	84489548	numerous	numerous	high	91	Direction unknown	oxidoreductase	low	33	Direction unknown	Anaerobaculum, Desulfitobacterium	Firmicutes\Synergistetes
Msp_0760	84489564	Listeria, Clostridium, Enterococcus, Lactobacillus	Firmicutes	high	85	Direction unknown*	putative bile salt acid hydrolase	high	76	Direction unknown*
Msp_0809	84489613	numerous	numerous	high	100	Direction unknown	peptide ABC transporter ATP-binding protein	NO LGT!
Msp_0825	84489625	Ruminococcus	Firmicutes	high	78	Direction unknown	hypothetical protein	high	99	Direction unknown
Msp_0919	84489718	pelotomaculum, dethiobacter, ammonifex, desulfotomaculum	Firmicutes	high	94	Direction unknown	acyl-CoA synthetase	high	89	Direction unknown
Msp_0931	84489730	Clostridium	Firmicutes	high	90	Direction unknown	putative flavoredoxin	high	99	Bacteria to Archaea
Msp_0932	84489731	Capnocytophaga	Bacteroidetes	high	100	Direction unknown	hypothetical protein	high	96	Direction unknown
Msp_0966	84489765	Butyrivibrio	Firmicutes	high	100	Direction unknown	putative 2-dehydropantoate 2-reductase	high	100	Bacteria to Archaea
Msp_0970	84489769	Clostridium	Firmicutes	high	72	Direction unknown	hypothetical protein	low	44	Direction unknown
Msp_1008	84489807	Thermodesulfovibrio	Nitrospirae	high	77	Direction unknown	regulatory protein	medium	57	Direction unknown
Msp_1111	84489905	numerous	numerous	high	100	Direction unknown*	hypothetical protein	low	45	Direction unknown*
Msp_1385	84490168	Oribacterium, Clostridium	Firmicutes	high	91	Direction unknown	hypothetical protein	low	43	Direction unknown	Catenibacterium
Msp_1469	84490250	Clostridium	Firmicutes	high	91	Direction unknown	iron-sulfur flavoprotein	high	88	Direction unknown
Msp_1478	84490259	Campylobacter	Proteobacteria	high	77	Direction unknown	transposase	low	10	Bacteria to Archaea	Nitrosococcus
Msp_0043	84488873	polysphondylium	Eukaryota	low	18	Direction unknown	asn/thr-rich large protein family protein	low	0	Direction unknown	Chlamydomonas
Msp_0066	84488896	Geobacillus	Firmicutes	low	42	Direction unknown	polysaccharide biosynthesis protein	NO LGT!
Msp_0096	84488926	Pediculus humanus corporis	Eukaryota	low	35	Direction unknown	hypothetical protein	NO LGT!
Msp_0120	84488950	Thermosinus, Mitsuokella	Firmicutes	low	4	Direction unknown	transcriptional regulator	low	36	Direction unknown	Mitsuokella
Msp_0147	84488976	desulfotomaculum, clostridium, thermotoga, fusobacterium, Halothermothrix, thermoanaerobacter	Firmicutes\Fusobacteria\Thermotogae	low	33	Direction unknown	ferredoxin	NO LGT!
Msp_0206	84489034	Clostridium, Roseburia, Oribacterium, Ruminococcus, Dorea, Blautia, Bryantella, Butyrivibrio	Firmicutes	low	39	Direction unknown	glycosyltransferase	high	97	Direction unknown
Msp_0260	84489087	Mycoplasma	Tenericutes	low	3	Direction unknown	hypothetical protein	low	0	Eukartoyets to Archaea	Trichomonas
Msp_0264	84489091	Thermoincola	Firmicutes	low	30	Direction unknown	hypothetical protein	NO LGT!
Msp_0323	84489144	Fusobacterium, Leptotrichia	Fusobacterium	low	28	Direction unknown	hypothetical protein	high	83	Direction unknown	Bacillus, Listeria, Staphylococcus, Pediococcus	Firmicutes
Msp_0438	84489249	Desulfotomaculum	Firmicutes	low	31	Direction unknown	universal stress protein	NO LGT!
Msp_0456	84489267	Chitinophaga, Ralsotnia	Proteobacteria\Bacteroidetes	low	13	Direction unknown	hypothetical protein	low	6	direction unknown
Msp_0479	84489290	Bacteroides, Prevotella, Alistipes	Bacteroidetes	low	26	Direction unknown	putative type I restriction-modification system, methyltransferase subunit	low	48	Direction unknown
Msp_0492	84489303	Erythrobacter, Methylosinus, Methylobacterium, Reinekea	Proteobacteria	low	44	Direction unknown	glycosyltransferase	Too few species for RaxML
Msp_0496	84489307	Campylobacter, Lactococcus, Eubacterium	Firmicutes\Proteobacteria	low	29	Direction unknown*	glycosyltransferase	low	6	Direction unknown*
Msp_0504	84489315	Thermincola	Firmicutes	low	21	Direction unknown	hypothetical protein	low	29	Direction unknown
Msp_0519	84489329	Clostridium, Fusobacterium	Firmicutes\Fusobacteria	low	37	Direction unknown	Co/Zn/Cd cation transporter	low	42	Bacteria to Archaea
Msp_0539	84489349	Desulfotomaculum	Firmicutes	low	41	Direction unknown	dTDP-4-dehydrorhamnose 3,5-epimerase	low	39	Bacteria to Archaea	numerous
Msp_0610	84489419	Streptobacillus	Firmicutes	low	18	Direction unknown*	molybdenum ABC transporter ATP-binding protein	high	89	Direction unknown*	numerous
Msp_0649	84489458	Clostridium	Firmicutes	low	23	Direction unknown	phosphoribosyl-AMP cyclohydrolase	low	2	Bacteria to Archaea	Victivallis, Lentisphaera	Lentisphaerae
Msp_0687	84489496	Campylobacter, Aerococcus	Firmicutes\Proteobacteria	low	18	Direction unknown	hypothetical protein	low	38	Direction unknown
Msp_0693	84489502	Rubrobacter	Actinobacteria	low	24	Direction unknown	hypothetical protein	low	30	Direction unknown	Ruberobacter
Msp_0717	84489526	Clostridium, Bryantella, Dorea, Alkaliphilus	Firmicutes	low	6	Direction unknown	transcriptional regulator	low	41	Bacteria to Archaea	numerous
Msp_0719	84489528	Plasmodium, Culex	Eukaryota	low	4	Direction unknown	hypothetical protein	low	1	Direction unknown
Msp_0721	84489530	Fusobacterium	Fusobacterium	low	6	Direction unknown	hypothetical protein	low	47	Direction unknown	Anaerococcus, Finegoldia
Msp_0740	84489549	Syntrophus, Polaromonas, Gallionella	Proteobacteria	low	47	Direction unknown	hypothetical protein	NO LGT!
Msp_0741	84489550	Arcobacter, Enhydrobacter, Pseudoalteromonas, Kangiella, Gallionella, Sideroxydans, Mariprofundus	Proteobacteria	low	19	Direction unknown	hypothetical protein	low	3	Bacteria to Archaea	Veillonella, Enterobacter, Klebsiella	Firmicutes\Proteobacteria
Msp_0758	84489562	Polaribacter	Bacteroidetes	low	32	Direction unknown	dehydrogenase	NO LGT!
Msp_0767	84489571	Gramella, Veillonella, Clostridium, Ruminococcus, Coprococcus, Roseburia, Colinsella	Firmicutes\Bacteroidetes\Actinobacteria	low	3	Direction unknown	helicase	low	33	Direction unknown
Msp_0772	84489576	Leuconostoc	Firmicutes	low	37	Direction unknown	hypothetical protein	NO LGT!
Msp_0788	84489592	Fusobacterium, Halothermothrix	Firmicutes\Fusobacterium	low	1	Direction unknown	desulfoferrodoxin	low	1	Direction unknown	Syntrophothermus	Firmicutes
Msp_0804	84489608	Clostridium	Firmicutes	low	26	Direction unknown	acetyltransferase	high	71	Bacteria to Archaea
Msp_0808	84489612	Streptococcus, Clostridium, Fusobacterium, Desulfitobacterium	Firmicutes\Fusobacteria	low	36	Direction unknown	peptide ABC transporter ATP-binding protein	NO LGT!
Msp_0823	84489623	Clostridium and brevi	Firmicutes	low	7	Direction unknown	transcriptional regulator	NO LGT!**
Msp_0826	84489626	Akkermansia	Verrucomicrobia	low	18	Direction unknown*	cation transport ATPase	medium	67	Bacteria to Archaea
Msp_0840	84489640	Candidatus Poribacteria	null	low	28	Direction unknown	hypothetical protein	medium	70	Direction unknown
Msp_0843	84489643	Clostridium cellulovorans	Firmicutes	low	26	Direction unknown*	hypothetical protein	low	23	Direction unknown*
Msp_0847	84489647	Clostridium, Streptococcus, Fusobacterium, Desulfitobacterium	Firmicutes\Fusobacteria	low	25	Direction unknown	peptide ABC transporter ATP-binding protein	low	39	Direction unknown
Msp_0878	84489677	Clostridium	Firmicutes	low	27	Direction unknown	NudC	low	19	direction unknown
Msp_0995	84489794	Synechococcus, Synechococystis, Prochlorococcus, Cyanothece, Cyanobacterium, Raphidiopsis, Microcystis, Lyngbya, selaginella, Paulinella	Cyanobacteria\Bacteroidetes\Eukaryota	low	5	Direction unknown	ribose-5-phosphate isomerase A	NO LGT!
Msp_1005	84489804	Lactobacillus, Enterococcus, Pediococcus	Firmicutes	low	30	Direction unknown	hypothetical protein	low	14	Bacteria to Archaea	Clostridium
Msp_1071	84489865	Staphylococcus	Firmicutes	low	20	Direction unknown	TrpG	NO LGT!
Msp_1129	84489922	Naegleria	Eukaryota	low	3	Direction unknown*	hypothetical protein	low	2	Archaea to Bacteria	Candidatus Protochlamydia amoebophila
Msp_1228	84490017	Halothermothrix	Firmicutes	low	49	Direction unknown	helicase	low	44	Direction unknown
Msp_1349	84490137	Mesorhizobium, Methylobacterium, Hyphomicrobium	Proteobacteria	low	13	Direction unknown	phosphohydrolase	low	36	Direction unknown
Msp_1354	84490142	Thermotoga	Thermotogae	low	17	Direction unknown	hypothetical protein	low	23	Direction unknown
Msp_1391	84490174	Trichomonas	Eukaryota	low	2	Direction unknown	hypothetical protein	low	0	Eukaryotes to Archaea
Msp_1413	84490195	Desulfovibrio	Proteobacteria	low	44	Direction unknown	thioredoxin reductase	high	91	Direction unknown
Msp_1441	84490222	aminobacterium	Synergistetes	low	23	Direction unknown	hypothetical protein	NO LGT!
Msp_1485	84490266	Thermosinus	Firmicutes	low	34	Direction unknown	LeuD1	low	4	Direction unknown	Anaerobaculum, Thermosinus
Msp_1506	84490286	Dethiobacter	Firmicutes	low	35	Direction unknown	acetyltransferase	root	root	Direction unknown
Msp_1546	84490324	Paramecium tetraurelia	Eukaryota	low	19	Direction unknown	hypothetical protein	high	83	Direction unknown	Plasmodium
Msp_1554	84490332	Bacteriovorax	Proteobacteria	low	28	Direction unknown	Mn2+/Fe2+ transporter	low	27	Direction unknown	Thermoanaerobacterium, Clostridium	Firmicutes
Msp_1557	84490335	Corynebacterium	Actinobacteria	low	24	Direction unknown	hypothetical protein	NO LGT!
Msp_0177	84489005	deltaproteobacterium	Proteobacteria	medium	52	Direction unknown	transcriptional regulator	medium	51	Direction unknown
Msp_0679	84489488	Clostridium, Anaerococcos	Firmicutes	medium	54	Direction unknown	hypothetical protein	medium	60	Bacteria to Archaea
Msp_0785	84489589	Clostridium	Firmicutes	medium	63	Direction unknown	hypothetical protein	root	root	Direction unknown
Msp_0834	84489634	numerous	numerous	low	40	Direction unknown	hypothetical protein	high	97	Bacteria to Archaea
Msp_0838	84489638	Eubacterium	Firmicutes	medium	60	Direction unknown	glutamine amidotransferase	low	28	Direction unknown	Gallionella
Msp_0920	84489719	numerous	numerous	medium	51	Direction unknown	transcriptional accessory protein	high	87	Direction unknown
Msp_0974	84489773	Brevibacillus, Paenibacillus	Firmicutes	medium	58	Direction unknown	Mg-dependent DNase	high	85	Direction unknown
Msp_1513	84490293	Clostridium	Firmicutes	medium	57	Direction unknown*	hypothetical protein	low	31	Direction unknown*
Msp_0073	84488903	Shewanella, Stenotrophomonas	Proteobacteria	root	root	Direction unknown	exopolysaccharide synthesis protein	Too few species for RaxML
Msp_0203	84489031	Trichodesmium erythraeum	Cyanobacteria	root	root	Direction unknown	glycosyltransferase	root	root	Direction unknown
Msp_0215	84489043	Bacillus cereus	Firmicutes	root	root	Direction unknown	glycosyltransferase	root	root	Direction unknown
Msp_0219	84489047	Corynebacterium	Actinobacteria	medium	55	Bacteria to Archaea	hypothetical protein	high	84	Bacteria to Archaea
Msp_0432	84489244	Naegleria	Eukaryota	root	root	Direction unknown	asn/thr-rich large protein family protein	root	root	Direction unknown
Msp_0590	84489399	numerous	numerous	high	93	Direction unknown*	asn/thr-rich large protein family protein	medium	75	Direction unknown*
Msp_0698	84489507	Trichomonas vaginalis	Eukaryota	root	root	Direction unknown	hypothetical protein	root	root	Direction unknown
Msp_0711	84489520	Cyanothece, Oscillatoria	Cyanobacteria	root	root	Direction unknown	hypothetical protein	medium	52	Direction unknown	Oscillatoria
Msp_0713	84489522	naegleria	Eukaryota	root	root	Direction unknown	asn/thr-rich large protein family protein	root	root	Direction unknown
Msp_0722	84489531	Anaerococcus hydrogenalis	Firmicutes	root	root	Direction unknown*	hypothetical protein	Too few species for RaxML
Msp_0836	84489636	Mannheimia, Naegleria	Eukaryota\Proteobacteria	root	root	Direction unknown	asn/thr-rich large protein family protein	root	root	Direction unknown
Msp_0940	84489739	Plasmodium falciparum	Eukaryota	root	root	Direction unknown	hypothetical protein	root	root	Direction unknown
Msp_1103	84489897	planctomycetes	Planctomycetes	root	root	Direction unknown	asn/thr-rich large protein family protein	root	root	direction unknown
Msp_1287	84490075	Clostridium beijerinckii	Firmicutes	root	root	Direction unknown	multicopy protein B 1	Too few species for RaxML
Msp_1419	84490201	Clostridium	Firmicutes	low	32	Direction unknown	hypothetical protein	medium	61	Direction unknown
Msp_1465	84490246	Yersinia, Shewanella, Flavobacterium	Proteobacteria\Bacteroidetes	root	root	Direction unknown	asn/thr-rich large protein family protein	root	root	Direction unknown
Msp_1540	84490318	Trichodesmium erythraeum	Cyanobacteria	root	root	Direction unknown	hypothetical protein	root	root	Direction unknown
Msp_1552	84490330	Clostridium beijerinckii	Firmicutes	root	root	Direction unknown	hypothetical protein	Too few species for RaxML
Msp_0113	84488943	Trichomonas	Eukaryota	N/A	N/A	Eukaryotes to Archaea	hypothetical protein			Eukaryotes to Archaea	(only Ukaryotes and Methanosphaera on tree)
Msp_0875	84489674	Plasmodium	Eukaryota	N/A	N/A	Eukaryotes to Archaea	hypothetical protein	low	24	Eukaryotes to Archaea	Phthorimaea
Msp_0130	84488959	Trypanosoma, Babesia	Eukaryota	medium	62	Eukaryotes to Archaea	ThsA	NO LGT!

## Sheet: S2
Supplementary Table 2: ENC and CAI values for all LGT candidates in M. stadtmanae
Gene name	Function	ENC	CAI
Msp_1391	helicase	36.41	0.7261
Msp_0260	NUDIX-related protein	37.55	0.7223
Msp_0719	UppP	32.24	0.7458
Msp_0113	hypothetical protein	33.54	0.8049
Msp_0875	ornithine carbamoyltransferase	30.55	0.8214
Msp_0483	putative 3-methyladenine DNA glycosylase/8-oxoguanine DNA glycosylase	33.01	0.6991
Msp_1557	glycosyltransferase	36.67	0.6321
Msp_0464	glycosyltransferase	34.6	0.7255
Msp_0758	asn/thr-rich large protein family protein	34.14	0.7603
Msp_0701	glycosyltransferase	34.2	0.6945
Msp_0735	glycosyltransferase	38.45	0.6766
Msp_0455	hypothetical protein	34.76	0.694
Msp_0772	putative lipooligosaccharide cholinephosphotransferase	34.37	0.7394
Msp_0469	hypothetical protein	39.87	0.666
Msp_0683	polysaccharide biosynthesis protein	34.6	0.6787
Msp_0845	exopolysaccharide synthesis protein	38.93	0.5741
Msp_1513	flavoprotein	37.08	0.7043
Msp_0770	hypothetical protein	34.5	0.6826
Msp_1172	glycosyltransferase	37.44	0.6562
Msp_0942	hypothetical protein	34.56	0.7028
Msp_0332	transcriptional regulator	26.9	0.7559
Msp_0837	cation transport ATPase	35.15	0.7477
Msp_0500	helicase	36.74	0.665
Msp_1103	ThsA	33.42	0.7709
Msp_0101	3'-5' exonuclease	32.12	0.7101
Msp_0664	asn/thr-rich large protein family protein	33.56	0.7931
Msp_0696	putative type II restriction-modification system, restriction enzyme	35.34	0.7032
Msp_1008	ferredoxin	NAN	0.8441
Msp_0059	transcriptional regulator	37.88	0.6863
Msp_0480	transcriptional regulator	30.69	0.6494
Msp_0538	putative recombinase	38.55	0.6456
Msp_0679	glycosyltransferase	36.08	0.6794
Msp_0681	polysaccharide/polyol phosphate ABC transporter permease	33.43	0.7126
Msp_0005	polysaccharide/polyol phosphate ABC transporter ATP-binding protein	35.41	0.6918
Msp_0034	glycosyltransferase	36.6	0.7325
Msp_0144	glycosyltransferase	36.26	0.7099
Msp_0206	sugar transferase	35.14	0.6799
Msp_0207	UDP-glucose 6-dehydrogenase	33.1	0.711
Msp_0218	UDP-N-acetyl-D-mannosaminuronate dehydrogenase	32.61	0.771
Msp_0408	glycosyltransferase	34.74	0.7625
Msp_0472	hypothetical protein	29.15	0.8112
Msp_0492	glycosyltransferase	34.23	0.7483
Msp_0504	hypothetical protein	38.04	0.7167
Msp_0590	UDP-galactopyranose mutase	32.33	0.7764
Msp_0609	E1-like enzyme	32.91	0.7703
Msp_0688	hypothetical protein	34.87	0.7596
Msp_0693	hypothetical protein	34.45	0.6936
Msp_0715	hypothetical protein	33.02	0.7296
Msp_0737	hypothetical protein	39.23	0.6438
Msp_0741	tRNA pseudouridine synthase A	33.83	0.6627
Msp_0767	putative nitroreductase protein	31.39	0.7503
Msp_0788	asn/thr-rich large protein family protein	32.56	0.7966
Msp_0808	universal stress protein	38.68	0.6586
Msp_0809	glycosyltransferase	36.74	0.7096
Msp_0823	glycosyltransferase	36.86	0.6531
Msp_0833	serine acetyltransferase	35.21	0.7029
Msp_0834	hypothetical protein	33.85	0.7015
Msp_0878	hypothetical protein	37.59	0.6763
Msp_0966	hypothetical protein	34.46	0.5544
Msp_0974	hypothetical protein	34.86	0.7443
Msp_0981	hypothetical protein	36.08	0.7302
Msp_1000	hypothetical protein	37.03	0.6155
Msp_1385	hypothetical protein	39.69	0.6607
Msp_1469	hypothetical protein	37.14	0.7373
Msp_0680	hypothetical protein	39.05	0.7418
Msp_0006	putative type I restriction-modification system, restriction subunit	35.16	0.6154
Msp_0120	putative type I restriction-modification system, methyltransferase subunit	34.93	0.634
Msp_0128	hypothetical protein	34.37	0.7054
Msp_0208	hypothetical protein	41	0.7461
Msp_0214	type I restriction-modification system subunit	35.21	0.7049
Msp_0223	hypothetical protein	36.76	0.7062
Msp_0528	glycosyltransferase	36.7	0.6715
Msp_0580	glycosyltransferase	35	0.7173
Msp_0678	glycosyltransferase	34.7	0.7389
Msp_0682	glycosyltransferase	37.49	0.683
Msp_0694	glycosyltransferase	31.48	0.6826
Msp_0714	hypothetical protein	37.99	0.7164
Msp_0718	Co/Zn/Cd cation transporter	38.38	0.6892
Msp_0720	GshA	35.28	0.656
Msp_0760	hypothetical protein	30.06	0.7479
Msp_0803	nucleoside-diphosphate-sugar pyrophosphorylase	35.81	0.7565
Msp_0826	nucleoside-diphosphate-sugar epimerase	34.38	0.7579
Msp_0838	pyridoxal-phosphate-dependent aminotransferase	34.18	0.7269
Msp_0847	hypothetical protein	30.92	0.7491
Msp_0920	2-keto-3-deoxygluconate kinase	34.02	0.7326
Msp_0921	thiamine pyrophosphate enzyme	31.2	0.7547
Msp_0959	nucleoside-diphosphate-sugar epimerase	36.31	0.6818
Msp_0960	glycosyltransferase	36.9	0.6494
Msp_1235	dTDP-4-dehydrorhamnose 3,5-epimerase	32.24	0.6495
Msp_1344	glutamine amidotransferase	33.5	0.6876
Msp_1568	UDP-N-acetylmuramyl tripeptide synthase	36.7	0.7081
Msp_0804	asn/thr-rich large protein family protein	36.87	0.7566
Msp_0711	carbonic anhydrase	34.44	0.7306
Msp_0840	hypothetical protein	34.77	0.6806
Msp_0843	molybdenum ABC transporter ATP-binding protein	35.38	0.6698
Msp_0940	DNA repair photolyase	36.03	0.6817
Msp_0468	phosphoribosyl-AMP cyclohydrolase	35.53	0.7308
Msp_1001	nitrogen regulatory protein P-II	29.55	0.7801
Msp_0532	cation transport ATPase	33.52	0.7519
Msp_1349	hypothetical protein	38.01	0.6438
Msp_0031	hypothetical protein	37.64	0.7106
Msp_0060	hypothetical protein	35	0.7436
Msp_0121	ThiM1	28.34	0.8684
Msp_0149	hypothetical protein	32.8	0.7525
Msp_0210	hypothetical protein	28.48	0.7698
Msp_0438	putative secreted RNase barnase	44.62	0.7527
Msp_0441	hypothetical protein	29.5	0.8584
Msp_0470	ThiM2	30.97	0.7735
Msp_0479	universal stress protein	35.21	0.7241
Msp_0484	methyladenine glycosylase	30.23	0.745
Msp_0530	hypothetical protein	39.63	0.7485
Msp_0535	phosphatase	34.17	0.6778
Msp_0537	hypothetical protein	48.87	0.6518
Msp_0646	putative dissimilatory sulfite reductase	34.17	0.7276
Msp_0697	hypothetical protein	37.99	0.5984
Msp_0717	asn/thr-rich large protein family protein	31.6	0.8038
Msp_0734	short chain dehydrogenase	30.7	0.855
Msp_0958	hypothetical protein	34.57	0.6538
Msp_0965	transcriptional regulator	29.34	0.7055
Msp_0992	3-hydroxybutyryl-CoA dehydrogenase	32.62	0.774
Msp_1088	hypothetical protein	33.47	0.7839
Msp_1112	polyphosphate kinase	35.41	0.6902
Msp_1204	hypothetical protein	37.25	0.7226
Msp_1313	hypothetical protein	27.07	0.7927
Msp_1407	hypothetical protein	34.07	0.7101
Msp_1413	hypothetical protein	28.99	0.7844
Msp_1416	putative peptide methionine sulfoxide reductase MsrA/MsrB	33.09	0.7036
Msp_1550	oxidoreductase	33.1	0.7403
Msp_1565	hypothetical protein	30.51	0.6866
Msp_1587	hypothetical protein	34.46	0.7129
Msp_0757	ATPase	36.76	0.5714
Msp_0703	dehydrogenase	35.14	0.7137
Msp_0539	putative bile salt acid hydrolase	37.07	0.7362
Msp_0215	putative nicotinate phosphoribosyltransferase	34.14	0.7584
Msp_0014	helicase	35.71	0.6941
Msp_0015	hypothetical protein	31.44	0.7692
Msp_0039	hypothetical protein	35.95	0.7187
Msp_0042	D-tyrosyl-tRNA(Tyr) deacylase	42.43	0.6483
Msp_0043	hypothetical protein	33	0.7262
Msp_0044	desulfoferrodoxin	31.36	0.8436
Msp_0055	nitroreductase	32.69	0.7461
Msp_0062	hypothetical protein	36.54	0.7209
Msp_0066	acetyltransferase	31.31	0.8234
Msp_0073	peptide ABC transporter ATP-binding protein	31.71	0.6693
Msp_0093	peptide ABC transporter ATP-binding protein	32.23	0.7109
Msp_0096	transcriptional regulator	36.63	0.662
Msp_0130	hypothetical protein	29.09	0.8465
Msp_0140	cation transport ATPase	34.01	0.7735
Msp_0141	hypothetical protein	31.67	0.6768
Msp_0147	hypothetical protein	33.17	0.6398
Msp_0177	asn/thr-rich large protein family protein	33.15	0.8438
Msp_0201	glutamylcysteine synthetase	32.73	0.6822
Msp_0203	glutamine amidotransferase	32.65	0.7156
Msp_0204	hypothetical protein	33.88	0.7432
Msp_0205	hypothetical protein	35.71	0.662
Msp_0216	hypothetical protein	32.42	0.7447
Msp_0219	peptide ABC transporter ATP-binding protein	29.67	0.6683
Msp_0231	hypothetical protein	39.2	0.6716
Msp_0264	NudC	35.18	0.712
Msp_0323	acyl-CoA synthetase	32.6	0.8279
Msp_0388	transcriptional accessory protein	34.15	0.6823
Msp_0432	putative poly-gamma-glutamate biosynthesis protein	37.01	0.7369
Msp_0442	putative flavoredoxin	36.44	0.7217
Msp_0450	hypothetical protein	33.61	0.6341
Msp_0454	hypothetical protein	36.22	0.7829
Msp_0456	hypothetical protein	32.54	0.7664
Msp_0467	polar amino acid ABC transporter ATP-binding protein	31.97	0.6983
Msp_0477	polar amino acid ABC transporter permease	29.4	0.5727
Msp_0486	polar amino acid ABC transporter periplasmic substrate-binding protein	27.88	0.7068
Msp_0493	nitroreductase	27.28	0.8187
Msp_0495	putative 2-dehydropantoate 2-reductase	33.32	0.7295
Msp_0496	hypothetical protein	31.1	0.7567
Msp_0519	Mg-dependent DNase	35.9	0.7198
Msp_0531	hypothetical protein	33.66	0.8078
Msp_0533	putative endonuclease IV	34.47	0.7241
Msp_0534	hypothetical protein	41.21	0.5811
Msp_0536	ribose-5-phosphate isomerase A	36.33	0.7633
Msp_0581	nitrate/sulfonate/bicarbonate transport system ABC transporter ATP-binding protein	31.6	0.7156
Msp_0591	nitrate/sulfonate/bicarbonate ABC transporter permease	27.93	0.8255
Msp_0610	hypothetical protein	34.12	0.7061
Msp_0649	regulatory protein	30.89	0.758
Msp_0687	TrpG	35.52	0.7612
Msp_0698	ExoB	33.78	0.7622
Msp_0700	asn/thr-rich large protein family protein	33.31	0.7772
Msp_0713	hypothetical protein	35.27	0.7211
Msp_0721	hypothetical protein	35.13	0.6798
Msp_0722	hypothetical protein	34.4	0.6759
Msp_0739	hypothetical protein	34.02	0.791
Msp_0740	hypothetical protein	36.55	0.7605
Msp_0764	cation transport ATPase	34.27	0.7452
Msp_0781	helicase	34.51	0.7766
Msp_0785	hypothetical protein	35.55	0.712
Msp_0797	multicopy protein B 1	37.33	0.691
Msp_0825	ATPase	32.19	0.7091
Msp_0836	hypothetical protein	34.84	0.7302
Msp_0919	hypothetical protein	34.84	0.7139
Msp_0931	phosphohydrolase	34.85	0.7135
Msp_0932	hypothetical protein	33.04	0.8229
Msp_0970	hypothetical protein	34.12	0.7137
Msp_0994	hypothetical protein	34.26	0.7242
Msp_0995	siroheme synthase	35.72	0.6697
Msp_1005	thioredoxin reductase	33.65	0.7313
Msp_1071	glutamate dehydrogenase	32.98	0.8378
Msp_1111	hypothetical protein	31.81	0.7951
Msp_1113	hypothetical protein	33.01	0.7904
Msp_1129	asn/thr-rich large protein family protein	32.43	0.8079
Msp_1228	iron-sulfur flavoprotein	33.37	0.7083
Msp_1287	phosphohydrolase	35.73	0.5869
Msp_1314	transposase	34.16	0.6943
Msp_1354	LeuD1	32.4	0.8374
Msp_1419	acetyltransferase	33.85	0.7736
Msp_1441	hypothetical protein	29.22	0.6957
Msp_1465	hypothetical protein	38.84	0.6239
Msp_1472	hypothetical protein	36.35	0.673
Msp_1478	hypothetical protein	33.62	0.7171
Msp_1485	organic radical activating protein	36.86	0.7026
Msp_1506	ATP-dependent 26S proteasome regulatory subunit	35.37	0.7167
Msp_1518	hypothetical protein	36.37	0.7172
Msp_1540	Mn2+/Fe2+ transporter	35.57	0.6786
Msp_1546	hypothetical protein	31.72	0.7472
Msp_1549	pyruvate-formate lyase-activating enzyme	34.78	0.7521
Msp_1552	hypothetical protein	34	0.7519
Msp_1554	hypothetical protein	33.99	0.7519

## Sheet: S3
Supplementary Table 3: ENC and CAI averages of all LGT candidates, and of the entire genome of M. stadtmanae.
	ENC	CAI
Average LGT candidates	34.4276	0.721351
Average all genes	34.5587	0.732511
STDEV	2.96909	0.0572636

## Sheet: S4
Supplementary Table 4: All archaeal species used in the reconstruction of COG content of the "ancestral" methanogen
Archaea full species name
Methanobrevibacter ruminantium M1
Methanobrevibacter smithii ATCC 35061
Methanocaldococcus fervens AG86
Methanocaldococcus jannaschii DSM 2661
Methanocaldococcus sp. FS406-22
Methanocaldococcus vulcanius M7
Methanocella paludicola SANAE
Methanococcoides burtonii DSM 6242
Methanococcus aeolicus Nankai-3
Methanococcus maripaludis C5
Methanococcus maripaludis C6
Methanococcus maripaludis S2
Methanococcus vannielii SB
Methanococcus voltae A3
Methanocorpusculum labreanum Z
Methanoculleus marisnigri JR1
Methanopyrus kandleri AV19
Methanoregula boonei 6A8
Methanosaeta thermophila PT
Methanosphaera stadtmanae DSM 3091
Methanosphaerula palustris E1-9c
Methanospirillum hungatei JF-1
Methanothermobacter thermautotrophicus str. Delta H
Methanocaldococcus infernus ME
Methanococcus maripaludis C7
Methanohalobium evestigatum Z-7303
Methanohalophilus mahii DSM 5219
Methanoplanus petrolearius DSM 11571
Methanothermobacter marburgensis str. Marburg
Haloferax volcanii DS2

## Sheet: S5
Supplementary Table 5: All COGs gained and lost in the three mammalian-associated methanogens (Node_11) compared to the its progenitor node (node_13)
COG	Node_13	Node 11	COG description	Methanobrevibacter Smithii	Methanosphaera stadtmanae
COG1250	0	1	3-hydroxyacyl-CoA dehydrogenase	3-hydroxybutyryl-CoA dehydrogenase	3-hydroxybutyryl-CoA dehydrogenase
COG0765	0	1	ABC-type amino acid transport system, permease component	polar amino acid ABC transporter, permease component	polar amino acid ABC transporter permease
COG0834	0	1	ABC-type amino acid transport/signal transduction systems, periplasmic component/domain	polar amino acid ABC transporter, substrate-binding component	polar amino acid ABC transporter periplasmic substrate-binding protein
COG0747	0	1	ABC-type dipeptide transport system, periplasmic component	peptide/nickel ABC transporter, solute-binding component	ABC-type dipeptide transport system, dipeptide-binding protein
COG0444	0	1	ABC-type dipeptide/oligopeptide/nickel transport system, ATPase component	peptide/nickel ABC transporter, ATP-binding component, DppD	peptide ABC transporter ATP-binding protein
COG1124	0	1	ABC-type dipeptide/oligopeptide/nickel transport system, ATPase component	peptide/nickel ABC transporter, ATP-binding component, DppF	peptide ABC transporter ATP-binding protein
COG0601	0	1	ABC-type dipeptide/oligopeptide/nickel transport systems, permease components	peptide/nickel ABC transporter, permease component, DppB	ABC-type dipeptide transport system, permease protein
COG1173	0	1	ABC-type dipeptide/oligopeptide/nickel transport systems, permease components	peptide/nickel ABC transporter, permease component, DppC	peptide ABC transporter permease
COG1126	0	1	ABC-type polar amino acid transport system, ATPase component	polar amino acid ABC transporter, ATPase component	polar amino acid ABC transporter ATP-binding protein
COG1682	0	1	ABC-type polysaccharide/polyol phosphate export systems, permease component	polysaccharide/polyol phosphate ABC transporter, permease component	polysaccharide/polyol phosphate ABC transporter permease
COG1134	0	1	ABC-type polysaccharide/polyol phosphate transport system, ATPase component	polysaccharide/polyol phosphate ABC transporter, ATPase component	polysaccharide/polyol phosphate ABC transporter ATP-binding protein
COG4870	0	1	Cysteine protease	adhesin-like protein	asn/thr-rich large protein family protein
COG1104	0	1	Cysteine sulfinate desulfinase/cysteine desulfurase and related enzymes	cysteine desulfurase, NifS	hypothetical protein
COG0031	0	1	Cysteine synthase	cysteine synthase, CysK	cysteine synthase
COG0215	0	1	Cysteinyl-tRNA synthetase	cysteinyl-tRNA synthetase, CysS	hypothetical protein
COG1028	0	1	Dehydrogenases with different specificities (related to short-chain alcohol dehydrogenases)	short chain dehydrogenase (7-alpha-hydroxysteroid dehydrogenase)	3-ketoacyl-ACP reductase
COG1533	0	1	DNA repair photolyase	DNA repair photolyase, SplB	DNA repair photolyase
COG1570	0	1	Exonuclease VII, large subunit	N/A	hypothetical protein
COG0334	0	1	Glutamate dehydrogenase/leucine dehydrogenase	glutamate dehydrogenase	glutamate dehydrogenase
COG2145	0	1	Hydroxyethylthiazole kinase, sugar kinase family	hydroxyethylthiazole kinase, ThiM	ThiM1
COG1893	0	1	Ketopantoate reductase	ketopantoate reductase, ApbA	2-dehydropantoate 2-reductase
COG0733	0	1	Na+-dependent transporters of the SNF family	SNF family Na(+)-dependent transporter	Na+-dependent transporter
COG0822	0	1	NifU homolog involved in Fe-S cluster formation	nitrogen fixation protein, NifU	NifU protein
COG2873	0	1	O-acetylhomoserine sulfhydrylase	O-acetylhomoserine sulfhydrylase (PLP-dependent), MET17	O-acetylhomoserine sulfhydrylase
COG3049	0	1	Penicillin V acylase and related amidases	conjugated bile salt acid hydrolase (CBAH)	bile salt acid hydrolase
COG1373	0	1	Predicted ATPase (AAA+ superfamily)	ATPase	hypothetical protein
COG2081	0	1	Predicted flavoproteins	flavoprotein	flavoprotein
COG3442	0	1	Predicted glutamine amidotransferase	glutamine amidotransferase	glutamine amidotransferase
COG2364	0	1	Predicted membrane protein	hypothetical protein	hypothetical protein
COG4907	0	1	Predicted membrane protein	hypothetical protein	hypothetical protein
COG5423	0	1	Predicted metal-binding protein	metal-binding protein	hypothetical protein
COG2522	0	1	Predicted transcriptional regulator	transcriptional regulator	hypothetical protein
COG2843	0	1	Putative enzyme of poly-gamma-glutamate biosynthesis (capsule formation)	putative poly-gamma-glutamate synthesis protein, PgsA	poly-gamma-glutamate biosynthesis protein
COG1045	0	1	Serine acetyltransferase	serine acetyltransferase, CysE	serine acetyltransferase
COG2148	0	1	Sugar transferases involved in lipopolysaccharide synthesis	sugar transferase, WcaJ	sugar transferase
COG0352	0	1	Thiamine monophosphate synthase	thiamine monophosphate synthase, ThiE	hypothetical protein
COG1063	0	1	Threonine dehydrogenase and related Zn-dependent dehydrogenases	alcohol dehydrogenase (zinc-binding), GroES-like protein	NADP-dependent alcohol dehydrogenase
COG2183	0	1	Transcriptional accessory protein	transcriptional accessory protein S1 RNA binding family protein	transcriptional accessory protein
COG0583	0	1	Transcriptional regulator	LysR family transcriptional regulator	hypothetical protein
COG1359	0	1	Uncharacterized conserved protein	ABM family monooxygenase	hypothetical protein
COG1704	0	1	Uncharacterized conserved protein	LemA protein	hypothetical protein
COG1738	0	1	Uncharacterized conserved protein	hypothetical protein	hypothetical protein
COG1739	0	1	Uncharacterized conserved protein	hypothetical protein	hypothetical protein
COG5015	0	1	Uncharacterized conserved protein	pyridoxamine-phosphate oxidase (FMN-binding)	hypothetical protein
COG1630	0	1	Uncharacterized protein conserved in archaea	hypothetical protein	hypothetical protein
COG1937	0	1	Uncharacterized protein conserved in bacteria	hypothetical protein	hypothetical protein
COG3274	0	1	Uncharacterized protein conserved in bacteria	hypothetical protein	hypothetical protein
COG1583	0	1	Uncharacterized protein predicted to be involved in DNA repair (RAMP superfamily)	putative DNA repair protein	hypothetical protein
COG0212	1	0	5-formyltetrahydrofolate cyclo-ligase	N/A	N/A
COG1668	1	0	ABC-type Na+ efflux pump, permease component	multidrug ABC transporter, permease component	N/A
COG3839	1	0	ABC-type sugar transport systems, ATPase components	N/A	N/A
COG0555	1	0	ABC-type sulfate transport system, permease component	N/A	N/A
COG0531	1	0	Amino acid transporters	N/A	N/A
COG1938	1	0	Archaeal enzymes of ATP-grasp superfamily	N/A	N/A
COG1103	1	0	Archaea-specific pyridoxal phosphate-dependent enzymes	N/A	N/A
COG0721	1	0	Asp-tRNAAsn/Glu-tRNAGln amidotransferase C subunit	N/A	N/A
COG0455	1	0	ATPases involved in chromosome partitioning	N/A	N/A
COG3640	1	0	CO dehydrogenase maturation factor	N/A	N/A
COG1456	1	0	CO dehydrogenase/acetyl-CoA synthase gamma subunit (corrinoid Fe-S protein)	N/A	N/A
COG0123	1	0	Deacetylases, including yeast histone deacetylase and acetoin utilization protein	N/A	N/A
COG0471	1	0	Di- and tricarboxylate transporters	N/A	N/A
COG0537	1	0	Diadenosine tetraphosphate (Ap4A) hydrolase and other HIT family hydrolases	N/A	N/A
COG1635	1	0	Flavoprotein involved in thiazole biosynthesis	N/A	N/A
COG0517	1	0	FOG: CBS domain	N/A	N/A
COG0695	1	0	Glutaredoxin and related proteins	N/A	N/A
COG0330	1	0	Membrane protease subunits, stomatin/prohibitin homologs	N/A	N/A
COG1585	1	0	Membrane protein implicated in regulation of membrane protease activity	N/A	N/A
COG1237	1	0	Metal-dependent hydrolases of the beta-lactamase superfamily II	N/A	N/A
COG1239	1	0	Mg-chelatase subunit ChlI	N/A	N/A
COG3642	1	0	Mn2+-dependent serine/threonine protein kinase	N/A	N/A
COG0616	1	0	Periplasmic serine proteases (ClpP class)	N/A	N/A
COG2024	1	0	Phenylalanyl-tRNA synthetase alpha subunit (archaeal type)	N/A	N/A
COG0306	1	0	Phosphate/sulphate permeases	N/A	N/A
COG0688	1	0	Phosphatidylserine decarboxylase	N/A	N/A
COG1233	1	0	Phytoene dehydrogenase and related proteins	N/A	N/A
COG1458	1	0	Predicted DNA-binding protein containing PIN domain	N/A	N/A
COG1661	1	0	Predicted DNA-binding protein with PD1-like DNA-binding motif	N/A	N/A
COG1967	1	0	Predicted membrane protein	N/A	N/A
COG2510	1	0	Predicted membrane protein	hypothetical protein	N/A
COG3174	1	0	Predicted membrane protein	N/A	N/A
COG1878	1	0	Predicted metal-dependent hydrolase	metal-dependent hydrolase	N/A
COG1831	1	0	Predicted metal-dependent hydrolase (urease superfamily)	N/A	N/A
COG2423	1	0	Predicted ornithine cyclodeaminase, mu-crystallin homolog	ornithine cyclodeaminase	N/A
COG0701	1	0	Predicted permeases	N/A	N/A
COG3269	1	0	Predicted RNA-binding protein, contains TRAM domain	N/A	N/A
COG2518	1	0	Protein-L-isoaspartate carboxylmethyltransferase	N/A	N/A
COG1280	1	0	Putative threonine efflux protein	N/A	N/A
COG0467	1	0	RecA-superfamily ATPases implicated in signal transduction	N/A	N/A
COG0430	1	0	RNA 3'-terminal phosphate cyclase	N/A	N/A
COG0520	1	0	Selenocysteine lyase	N/A	N/A
COG1432	1	0	Uncharacterized conserved protein	N/A	N/A
COG1628	1	0	Uncharacterized conserved protein	N/A	N/A
COG1872	1	0	Uncharacterized conserved protein	hypothetical protein	N/A
COG1986	1	0	Uncharacterized conserved protein	N/A	N/A
COG1992	1	0	Uncharacterized conserved protein	N/A	N/A
COG2013	1	0	Uncharacterized conserved protein	N/A	N/A
COG2433	1	0	Uncharacterized conserved protein	N/A	N/A
COG2018	1	0	Uncharacterized distant relative of homeotic protein bithoraxoid	N/A	N/A
COG1356	1	0	Uncharacterized protein conserved in archaea	N/A	N/A
COG3365	1	0	Uncharacterized protein conserved in archaea	N/A	N/A
COG4048	1	0	Uncharacterized protein conserved in archaea	N/A	N/A
COG4090	1	0	Uncharacterized protein conserved in archaea	N/A	N/A
COG1324	1	0	Uncharacterized protein involved in tolerance to divalent cations	N/A	N/A
COG3364	1	0	Zn-ribbon containing protein	N/A	N/A

## Sheet: S6
Supplementary Table 6: All COGs gained and lost in M. stadtmanae copmared to the ancestor of the three mammalian associated methanogens (Node_11)
COG	Methanosphaera	Node_11	COG description	Product in M. stadtmanae
COG2084	0	1	3-hydroxyisobutyrate dehydrogenase and related beta-hydroxyacid dehydrogenases	N/A
COG3161	0	1	4-hydroxybenzoate synthetase (chorismate lyase)	N/A
COG1136	0	1	ABC-type antimicrobial peptide transport system, ATPase component	N/A
COG1120	0	1	ABC-type cobalamin/Fe3+-siderophores transport systems, ATPase components	N/A
COG0614	0	1	ABC-type Fe3+-hydroxamate transport system, periplasmic component	N/A
COG0609	0	1	ABC-type Fe3+-siderophore transport system, permease component	N/A
COG4148	0	1	ABC-type molybdate transport system, ATPase component	N/A
COG0725	0	1	ABC-type molybdate transport system, periplasmic component	N/A
COG1668	0	1	ABC-type Na+ efflux pump, permease component	N/A
COG4591	0	1	ABC-type transport system, involved in lipoprotein release, permease component	N/A
COG1077	0	1	Actin-like ATPase involved in cell morphogenesis	N/A
COG0530	0	1	Ca2+/Na+ antiporter	N/A
COG0038	0	1	Chloride channel protein EriC	N/A
COG0372	0	1	Citrate synthase	N/A
COG0785	0	1	Cytochrome c biogenesis protein	N/A
COG0274	0	1	Deoxyribose-phosphate aldolase	N/A
COG0170	0	1	Dolichol kinase	N/A
COG0708	0	1	Exonuclease III	N/A
COG1142	0	1	Fe-S-cluster-containing hydrogenase components 2	N/A
COG4635	0	1	Flavodoxin	N/A
COG2191	0	1	Formylmethanofuran dehydrogenase subunit E	N/A
COG1215	0	1	Glycosyltransferases, probably involved in cell wall biogenesis	N/A
COG4074	0	1	H2-forming N5,N10-methylenetetrahydromethanopterin dehydrogenase	N/A
COG1228	0	1	Imidazolonepropionase and related amidohydrolases	N/A
COG2226	0	1	Methylase involved in ubiquinone/menaquinone biosynthesis	N/A
COG0315	0	1	Molybdenum cofactor biosynthesis enzyme	N/A
COG2896	0	1	Molybdenum cofactor biosynthesis enzyme	N/A
COG0303	0	1	Molybdopterin biosynthesis enzyme	N/A
COG0521	0	1	Molybdopterin biosynthesis enzymes	N/A
COG0314	0	1	Molybdopterin converting factor, large subunit	N/A
COG1763	0	1	Molybdopterin-guanine dinucleotide biosynthesis protein	N/A
COG0746	0	1	Molybdopterin-guanine dinucleotide biosynthesis protein A	N/A
COG1012	0	1	NAD-dependent aldehyde dehydrogenases	N/A
COG3420	0	1	Nitrous oxidase accessory protein	N/A
COG1824	0	1	Permease, similar to cation transporters	N/A
COG1267	0	1	Phosphatidylglycerophosphatase A and related proteins	N/A
COG1350	0	1	Predicted alternative tryptophan synthase beta-subunit (paralog of TrpB)	N/A
COG3608	0	1	Predicted deacylase	N/A
COG4015	0	1	Predicted dinucleotide-utilizing enzyme of the ThiF/HesA family	N/A
COG1342	0	1	Predicted DNA-binding proteins	N/A
COG3359	0	1	Predicted exonuclease	N/A
COG0561	0	1	Predicted hydrolases of the HAD superfamily	N/A
COG3548	0	1	Predicted integral membrane protein	N/A
COG2510	0	1	Predicted membrane protein	N/A
COG4035	0	1	Predicted membrane protein	N/A
COG4036	0	1	Predicted membrane protein	N/A
COG4037	0	1	Predicted membrane protein	N/A
COG4038	0	1	Predicted membrane protein	N/A
COG4039	0	1	Predicted membrane protein	N/A
COG4040	0	1	Predicted membrane protein	N/A
COG4041	0	1	Predicted membrane protein	N/A
COG4042	0	1	Predicted membrane protein	N/A
COG4078	0	1	Predicted membrane protein	N/A
COG1745	0	1	Predicted metal-binding protein	N/A
COG1878	0	1	Predicted metal-dependent hydrolase	N/A
COG1266	0	1	Predicted metal-dependent membrane protease	N/A
COG2423	0	1	Predicted ornithine cyclodeaminase, mu-crystallin homolog	N/A
COG0628	0	1	Predicted permease	N/A
COG2263	0	1	Predicted RNA methylase	N/A
COG1491	0	1	Predicted RNA-binding protein	N/A
COG4085	0	1	Predicted RNA-binding protein, contains TRAM domain	N/A
COG2932	0	1	Predicted transcriptional regulator	N/A
COG1733	0	1	Predicted transcriptional regulators	N/A
COG4783	0	1	Putative Zn-dependent protease, contains TPR repeats	N/A
COG2167	0	1	Ribosomal protein L39E	N/A
COG0270	0	1	Site-specific DNA methylase	N/A
COG3764	0	1	Sortase (surface protein transpeptidase)	N/A
COG1044	0	1	UDP-3-O-[3-hydroxymyristoyl] glucosamine N-acyltransferase	N/A
COG0327	0	1	Uncharacterized conserved protein	N/A
COG1720	0	1	Uncharacterized conserved protein	N/A
COG1751	0	1	Uncharacterized conserved protein	N/A
COG1872	0	1	Uncharacterized conserved protein	N/A
COG2450	0	1	Uncharacterized conserved protein	N/A
COG2456	0	1	Uncharacterized conserved protein	N/A
COG3273	0	1	Uncharacterized conserved protein	N/A
COG5440	0	1	Uncharacterized conserved protein	N/A
COG0599	0	1	Uncharacterized homolog of gamma-carboxymuconolactone decarboxylase subunit	N/A
COG4012	0	1	Uncharacterized protein conserved in archaea	N/A
COG4013	0	1	Uncharacterized protein conserved in archaea	N/A
COG4016	0	1	Uncharacterized protein conserved in archaea	N/A
COG4017	0	1	Uncharacterized protein conserved in archaea	N/A
COG4018	0	1	Uncharacterized protein conserved in archaea	N/A
COG4019	0	1	Uncharacterized protein conserved in archaea	N/A
COG4033	0	1	Uncharacterized protein conserved in archaea	N/A
COG4073	0	1	Uncharacterized protein conserved in archaea	N/A
COG4079	0	1	Uncharacterized protein conserved in archaea	N/A
COG4081	0	1	Uncharacterized protein conserved in archaea	N/A
COG4084	0	1	Uncharacterized protein conserved in archaea	N/A
COG4883	0	1	Uncharacterized protein conserved in archaea	N/A
COG4026	0	1	Uncharacterized protein containing TOPRIM domain, potential nuclease	N/A
COG2079	0	1	Uncharacterized protein involved in propionate catabolism	N/A
COG2231	0	1	Uncharacterized protein related to Endonuclease III	N/A
COG1526	0	1	Uncharacterized protein required for formate dehydrogenase activity	N/A
COG0035	0	1	Uracil phosphoribosyltransferase	N/A
COG2818	1	0	3-methyladenine DNA glycosylase	methyladenine glycosylase
COG5271	1	0	AAA ATPase containing von Willebrand factor type A (vWA) domain	hypothetical protein
COG2189	1	0	Adenine specific DNA methylase Mod	hypothetical protein
COG3392	1	0	Adenine-specific DNA methylase	hypothetical protein
COG0466	1	0	ATP-dependent Lon protease, bacterial type	ATP-dependent protease La
COG2732	1	0	Barstar, RNAse (barnase) inhibitor	hypothetical protein
COG1506	1	0	Dipeptidyl aminopeptidases/acylaminoacyl-peptidases	hypothetical protein
COG0847	1	0	DNA polymerase III, epsilon subunit and related 3'-5' exonucleases	3'-5' exonuclease
COG1490	1	0	D-Tyr-tRNAtyr deacylase	D-tyrosyl-tRNA(Tyr) deacylase
COG1141	1	0	Ferredoxin	ferredoxin
COG4960	1	0	Flp pilus assembly protein, protease CpaA	hypothetical protein
COG2918	1	0	Gamma-glutamylcysteine synthetase	GshA
COG3572	1	0	Gamma-glutamylcysteine synthetase	glutamylcysteine synthetase
COG1089	1	0	GDP-D-mannose dehydratase	GDP-D-mannose dehydratase
COG4290	1	0	Guanyl-specific ribonuclease Sa	secreted RNase barnase
COG3568	1	0	Metal-dependent hydrolase	hypothetical protein
COG2239	1	0	Mg/Co/Ni transporter MgtE (contains CBS domain)	hypothetical protein
COG1914	1	0	Mn2+ and Fe2+ transporters of the NRAMP family	Mn2ﱗ transporter
COG2816	1	0	NTP pyrophosphohydrolases containing a Zn-finger, probably nucleic-acid-binding	NudC
COG2607	1	0	Predicted ATPase (AAA+ superfamily)	ATPase
COG1787	1	0	Predicted endonuclease distantly related to archaeal Holliday junction resolvase and Mrr-like restriction enzymes	hypothetical protein
COG3481	1	0	Predicted HD-superfamily hydrolase	hydrolase
COG1289	1	0	Predicted membrane protein	hypothetical protein
COG4906	1	0	Predicted membrane protein	hypothetical protein
COG1848	1	0	Predicted nucleic acid-binding protein, contains PIN domain	hypothetical protein
COG3587	1	0	Restriction endonuclease	type III restriction-modification system, restriction subunit
COG1039	1	0	Ribonuclease HIII	ribonuclease HIII
COG2264	1	0	Ribosomal protein L11 methylase	hypothetical protein
COG0338	1	0	Site-specific DNA methylase	type II restriction-modification system, adenine-specific DNA methyltransferase
COG2104	1	0	Sulfur transfer protein involved in thiamine biosynthesis	hypothetical protein
COG0553	1	0	Superfamily II DNA/RNA helicases, SNF2 family	hypothetical protein
COG0675	1	0	Transposase and inactivated derivatives	transposase
COG0773	1	0	UDP-N-acetylmuramate-alanine ligase	hypothetical protein
COG3932	1	0	Uncharacterized ABC-type transport system, permease components	exopolysaccharide synthesis protein
COG1649	1	0	Uncharacterized protein conserved in bacteria	asn/thr-rich large protein family protein
COG3236	1	0	Uncharacterized protein conserved in bacteria	hypothetical protein
COG4641	1	0	Uncharacterized protein conserved in bacteria	glycosyltransferase

## Sheet: S7
Supplementary Table 7: : All COGs gained and lost in the three mammalian associated methanogens (Node_11) compared to the "ancestral" methanogen (Node_27)
COG	Node_27	Node 11	COG description
COG2074	0	1	2-phosphoglycerate kinase
COG1250	0	1	3-hydroxyacyl-CoA dehydrogenase
COG2084	0	1	3-hydroxyisobutyrate dehydrogenase and related beta-hydroxyacid dehydrogenases
COG3161	0	1	4-hydroxybenzoate synthetase (chorismate lyase)
COG0765	0	1	ABC-type amino acid transport system, permease component
COG0834	0	1	ABC-type amino acid transport/signal transduction systems, periplasmic component/domain
COG1124	0	1	ABC-type dipeptide/oligopeptide/nickel transport system, ATPase component
COG4148	0	1	ABC-type molybdate transport system, ATPase component
COG1126	0	1	ABC-type polar amino acid transport system, ATPase component
COG1077	0	1	Actin-like ATPase involved in cell morphogenesis
COG0243	0	1	Anaerobic dehydrogenases, typically selenocysteine-containing
COG2207	0	1	AraC-type DNA-binding domain-containing proteins
COG2303	0	1	Choline dehydrogenase and related flavoproteins
COG0372	0	1	Citrate synthase
COG2230	0	1	Cyclopropane fatty acid synthase and related methyltransferases
COG4870	0	1	Cysteine protease
COG0031	0	1	Cysteine synthase
COG1028	0	1	Dehydrogenases with different specificities (related to short-chain alcohol dehydrogenases)
COG0684	0	1	Demethylmenaquinone methyltransferase
COG0274	0	1	Deoxyribose-phosphate aldolase
COG1533	0	1	DNA repair photolyase
COG1489	0	1	DNA-binding protein, stimulates sugar fermentation
COG0248	0	1	Exopolyphosphatase
COG1142	0	1	Fe-S-cluster-containing hydrogenase components 2
COG4965	0	1	Flp pilus assembly protein TadB
COG4962	0	1	Flp pilus assembly protein, ATPase CpaF
COG0334	0	1	Glutamate dehydrogenase/leucine dehydrogenase
COG4074	0	1	H2-forming N5,N10-methylenetetrahydromethanopterin dehydrogenase
COG2145	0	1	Hydroxyethylthiazole kinase, sugar kinase family
COG1228	0	1	Imidazolonepropionase and related amidohydrolases
COG1893	0	1	Ketopantoate reductase
COG3475	0	1	LPS biosynthesis protein
COG2055	0	1	Malate/L-lactate dehydrogenases
COG0671	0	1	Membrane-associated phospholipid phosphatase
COG2111	0	1	Multisubunit Na+/H+ antiporter, MnhB subunit
COG0733	0	1	Na+-dependent transporters of the SNF family
COG2873	0	1	O-acetylhomoserine sulfhydrylase
COG0003	0	1	Oxyanion-translocating ATPase
COG3049	0	1	Penicillin V acylase and related amidases
COG2045	0	1	Phosphosulfolactate phosphohydrolase and related enzymes
COG0855	0	1	Polyphosphate kinase
COG2099	0	1	Precorrin-6x reductase
COG3153	0	1	Predicted acetyltransferase
COG1822	0	1	Predicted archaeal membrane protein
COG1373	0	1	Predicted ATPase (AAA+ superfamily)
COG1365	0	1	Predicted ATPase (PP-loop superfamily)
COG3608	0	1	Predicted deacylase
COG4015	0	1	Predicted dinucleotide-utilizing enzyme of the ThiF/HesA family
COG2136	0	1	Predicted exosome subunit/U3 small nucleolar ribonucleoprotein (snoRNP) component, contains IMP4 domain
COG2081	0	1	Predicted flavoproteins
COG0121	0	1	Predicted glutamine amidotransferase
COG0221	0	1	Predicted glutamine amidotransferase
COG3442	0	1	Predicted glutamine amidotransferase
COG2403	0	1	Predicted GTPase
COG1203	0	1	Predicted helicases
COG3548	0	1	Predicted integral membrane protein
COG1971	0	1	Predicted membrane protein
COG2364	0	1	Predicted membrane protein
COG3428	0	1	Predicted membrane protein
COG3815	0	1	Predicted membrane protein
COG4035	0	1	Predicted membrane protein
COG4038	0	1	Predicted membrane protein
COG4039	0	1	Predicted membrane protein
COG4040	0	1	Predicted membrane protein
COG4042	0	1	Predicted membrane protein
COG4640	0	1	Predicted membrane protein
COG4907	0	1	Predicted membrane protein
COG1099	0	1	Predicted metal-dependent hydrolases with the TIM-barrel fold
COG1266	0	1	Predicted metal-dependent membrane protease
COG2151	0	1	Predicted metal-sulfur cluster biosynthetic enzyme
COG1637	0	1	Predicted nuclease of the RecB family
COG1323	0	1	Predicted nucleotidyltransferase
COG1408	0	1	Predicted phosphohydrolases
COG1409	0	1	Predicted phosphohydrolases
COG2222	0	1	Predicted phosphosugar isomerases
COG4076	0	1	Predicted RNA methylase
COG2517	0	1	Predicted RNA-binding protein containing a C-terminal EMAP domain
COG4085	0	1	Predicted RNA-binding protein, contains TRAM domain
COG4086	0	1	Predicted secreted protein
COG1563	0	1	Predicted subunit of the Multisubunit Na+/H+ antiporter
COG0824	0	1	Predicted thioesterase
COG2932	0	1	Predicted transcriptional regulator
COG3552	0	1	Protein containing von Willebrand factor type A (vWA) domain
COG2843	0	1	Putative enzyme of poly-gamma-glutamate biosynthesis (capsule formation)
COG0345	0	1	Pyrroline-5-carboxylate reductase
COG2163	0	1	Ribosomal protein L14E/L6E/L27E
COG2174	0	1	Ribosomal protein L34E
COG1921	0	1	Selenocysteine synthase [seryl-tRNASer selenium transferase]
COG1045	0	1	Serine acetyltransferase
COG0270	0	1	Site-specific DNA methylase
COG3764	0	1	Sortase (surface protein transpeptidase)
COG2148	0	1	Sugar transferases involved in lipopolysaccharide synthesis
COG0352	0	1	Thiamine monophosphate synthase
COG1063	0	1	Threonine dehydrogenase and related Zn-dependent dehydrogenases
COG4106	0	1	Trans-aconitate methyltransferase
COG2183	0	1	Transcriptional accessory protein
COG0583	0	1	Transcriptional regulator
COG4978	0	1	Transcriptional regulator, effector-binding domain/component
COG0042	0	1	tRNA-dihydrouridine synthase
COG0562	0	1	UDP-galactopyranose mutase
COG1087	0	1	UDP-glucose 4-epimerase
COG0707	0	1	UDP-N-acetylglucosamine:LPS N-acetylglucosamine transferase
COG0771	0	1	UDP-N-acetylmuramoylalanine-D-glutamate ligase
COG0472	0	1	UDP-N-acetylmuramyl pentapeptide phosphotransferase/UDP-N-acetylglucosamine-1-phosphate transferase
COG0769	0	1	UDP-N-acetylmuramyl tripeptide synthase
COG1968	0	1	Uncharacterized bacitracin resistance protein
COG0011	0	1	Uncharacterized conserved protein
COG1359	0	1	Uncharacterized conserved protein
COG1415	0	1	Uncharacterized conserved protein
COG1704	0	1	Uncharacterized conserved protein
COG1738	0	1	Uncharacterized conserved protein
COG1739	0	1	Uncharacterized conserved protein
COG1809	0	1	Uncharacterized conserved protein
COG2429	0	1	Uncharacterized conserved protein
COG2456	0	1	Uncharacterized conserved protein
COG3367	0	1	Uncharacterized conserved protein
COG3874	0	1	Uncharacterized conserved protein
COG4121	0	1	Uncharacterized conserved protein
COG5015	0	1	Uncharacterized conserved protein
COG5440	0	1	Uncharacterized conserved protein
COG1139	0	1	Uncharacterized conserved protein containing a ferredoxin-like domain
COG1814	0	1	Uncharacterized membrane protein
COG3894	0	1	Uncharacterized metal-binding protein
COG2068	0	1	Uncharacterized MobA-related protein
COG1627	0	1	Uncharacterized protein conserved in archaea
COG1630	0	1	Uncharacterized protein conserved in archaea
COG1710	0	1	Uncharacterized protein conserved in archaea
COG1771	0	1	Uncharacterized protein conserved in archaea
COG4009	0	1	Uncharacterized protein conserved in archaea
COG4010	0	1	Uncharacterized protein conserved in archaea
COG4013	0	1	Uncharacterized protein conserved in archaea
COG4016	0	1	Uncharacterized protein conserved in archaea
COG4017	0	1	Uncharacterized protein conserved in archaea
COG4018	0	1	Uncharacterized protein conserved in archaea
COG4019	0	1	Uncharacterized protein conserved in archaea
COG4030	0	1	Uncharacterized protein conserved in archaea
COG4053	0	1	Uncharacterized protein conserved in archaea
COG4071	0	1	Uncharacterized protein conserved in archaea
COG4073	0	1	Uncharacterized protein conserved in archaea
COG4077	0	1	Uncharacterized protein conserved in archaea
COG4079	0	1	Uncharacterized protein conserved in archaea
COG4084	0	1	Uncharacterized protein conserved in archaea
COG4883	0	1	Uncharacterized protein conserved in archaea
COG1937	0	1	Uncharacterized protein conserved in bacteria
COG3274	0	1	Uncharacterized protein conserved in bacteria
COG4200	0	1	Uncharacterized protein conserved in bacteria
COG4293	0	1	Uncharacterized protein conserved in bacteria
COG4068	0	1	Uncharacterized protein containing a Zn-ribbon
COG4026	0	1	Uncharacterized protein containing TOPRIM domain, potential nuclease
COG2079	0	1	Uncharacterized protein involved in propionate catabolism
COG1343	0	1	Uncharacterized protein predicted to be involved in DNA repair
COG1583	0	1	Uncharacterized protein predicted to be involved in DNA repair (RAMP superfamily)
COG1688	0	1	Uncharacterized protein predicted to be involved in DNA repair (RAMP superfamily)
COG1942	0	1	Uncharacterized protein, 4-oxalocrotonate tautomerase homolog
COG1402	0	1	Uncharacterized protein, putative amidase
COG0035	0	1	Uracil phosphoribosyltransferase
COG0407	0	1	Uroporphyrinogen-III decarboxylase
COG4749	1	0	Uncharacterized protein conserved in archaea
COG2227	1	0	2-polyprenyl-3-methyl-5-hydroxy-6-metoxy-1,4-benzoquinol methylase
COG0269	1	0	3-hexulose-6-phosphate synthase and related proteins
COG0175	1	0	3'-phosphoadenosine 5'-phosphosulfate sulfotransferase (PAPS reductase)/FAD synthetase and related enzymes
COG0190	1	0	5,10-methylene-tetrahydrofolate dehydrogenase/Methenyl tetrahydrofolate cyclohydrolase
COG0803	1	0	ABC-type metal ion transport system, periplasmic component/surface adhesin
COG1121	1	0	ABC-type Mn/Zn transport systems, ATPase component
COG1108	1	0	ABC-type Mn2+/Zn2+ transport systems, permease components
COG0555	1	0	ABC-type sulfate transport system, permease component
COG4662	1	0	ABC-type tungstate transport system, periplasmic component
COG2998	1	0	ABC-type tungstate transport system, permease component
COG0624	1	0	Acetylornithine deacetylase/Succinyl-diaminopimelate desuccinylase and related deacylases
COG3830	1	0	ACT domain-containing protein
COG1254	1	0	Acylphosphatases
COG0138	1	0	AICAR transformylase/IMP cyclohydrolase PurH (only IMP cyclohydrolase domain in Aful)
COG2414	1	0	Aldehyde:ferredoxin oxidoreductase
COG3527	1	0	Alpha-acetolactate decarboxylase
COG1449	1	0	Alpha-amylase/alpha-mannosidase
COG0531	1	0	Amino acid transporters
COG1938	1	0	Archaeal enzymes of ATP-grasp superfamily
COG1955	1	0	Archaeal flagella assembly protein J
COG1103	1	0	Archaea-specific pyridoxal phosphate-dependent enzymes
COG0721	1	0	Asp-tRNAAsn/Glu-tRNAGln amidotransferase C subunit
COG0455	1	0	ATPases involved in chromosome partitioning
COG1423	1	0	ATP-dependent DNA ligase, homolog of eukaryotic ligase III
COG2516	1	0	Biotin synthase-related enzyme
COG3640	1	0	CO dehydrogenase maturation factor
COG1152	1	0	CO dehydrogenase/acetyl-CoA synthase alpha subunit
COG1614	1	0	CO dehydrogenase/acetyl-CoA synthase beta subunit
COG2069	1	0	CO dehydrogenase/acetyl-CoA synthase delta subunit (corrinoid Fe-S protein)
COG1880	1	0	CO dehydrogenase/acetyl-CoA synthase epsilon subunit
COG1456	1	0	CO dehydrogenase/acetyl-CoA synthase gamma subunit (corrinoid Fe-S protein)
COG0229	1	0	Conserved domain frequently associated with peptide methionine sulfoxide reductase
COG0590	1	0	Cytosine/adenosine deaminases
COG0123	1	0	Deacetylases, including yeast histone deacetylase and acetoin utilization protein
COG0471	1	0	Di- and tricarboxylate transporters
COG0537	1	0	Diadenosine tetraphosphate (Ap4A) hydrolase and other HIT family hydrolases
COG1506	1	0	Dipeptidyl aminopeptidases/acylaminoacyl-peptidases
COG0323	1	0	DNA mismatch repair enzyme (predicted ATPase)
COG0863	1	0	DNA modification methylase
COG1722	1	0	Exonuclease VII small subunit
COG0618	1	0	Exopolyphosphatase-related proteins
COG4802	1	0	Ferredoxin-thioredoxin reductase, catalytic subunit
COG0437	1	0	Fe-S-cluster-containing hydrogenase components 1
COG1635	1	0	Flavoprotein involved in thiazole biosynthesis
COG5010	1	0	Flp pilus assembly protein TadD, contains TPR repeats
COG0517	1	0	FOG: CBS domain
COG0784	1	0	FOG: CheY-like receiver
COG2202	1	0	FOG: PAS/PAC domain
COG3291	1	0	FOG: PKD repeat
COG0299	1	0	Folate-dependent phosphoribosylglycinamide formyltransferase PurN
COG1085	1	0	Galactose-1-phosphate uridylyltransferase
COG1089	1	0	GDP-D-mannose dehydratase
COG0695	1	0	Glutaredoxin and related proteins
COG0189	1	0	Glutathione synthase/Ribosomal protein S6 modification enzyme (glutaminyl transferase)
COG1100	1	0	GTPase SAR1 and related small G proteins
COG1253	1	0	Hemolysins and related proteins containing CBS domains
COG1331	1	0	Highly conserved protein containing a thioredoxin domain
COG3808	1	0	Inorganic pyrophosphatase
COG1509	1	0	Lysine 2,3-aminomutase
COG0662	1	0	Mannose-6-phosphate isomerase
COG0330	1	0	Membrane protease subunits, stomatin/prohibitin homologs
COG1237	1	0	Metal-dependent hydrolases of the beta-lactamase superfamily II
COG1352	1	0	Methylase of chemotaxis methyl-accepting proteins
COG0598	1	0	Mg2+ and Co2+ transporters
COG1240	1	0	Mg-chelatase subunit ChlD
COG0249	1	0	Mismatch repair ATPase (MutS family)
COG3642	1	0	Mn2+-dependent serine/threonine protein kinase
COG1977	1	0	Molybdopterin converting factor, small subunit
COG2095	1	0	Multiple antibiotic transporter
COG1055	1	0	Na+/H+ antiporter NhaD and related arsenite permeases
COG1246	1	0	N-acetylglutamate synthase and related acetyltransferases
COG1251	1	0	NAD(P)H-nitrite reductase
COG1009	1	0	NADH:ubiquinone oxidoreductase subunit 5 (chain L)/Multisubunit Na+/H+ antiporter, MnhA subunit
COG0493	1	0	NADPH-dependent glutamate synthase beta chain and related oxidoreductases
COG3613	1	0	Nucleoside 2-deoxyribosyltransferase
COG2205	1	0	Osmosensitive K+ channel histidine kinase
COG0823	1	0	Periplasmic component of the Tol biopolymer transport system
COG0616	1	0	Periplasmic serine proteases (ClpP class)
COG0450	1	0	Peroxiredoxin
COG2024	1	0	Phenylalanyl-tRNA synthetase alpha subunit (archaeal type)
COG1392	1	0	Phosphate transport regulator (distant homolog of PhoU)
COG0306	1	0	Phosphate/sulphate permeases
COG0688	1	0	Phosphatidylserine decarboxylase
COG1502	1	0	Phosphatidylserine/phosphatidylglycerophosphate/cardiolipin synthases and related enzymes
COG1881	1	0	Phospholipid-binding protein
COG1233	1	0	Phytoene dehydrogenase and related proteins
COG0348	1	0	Polyferredoxin
COG4801	1	0	Predicted acyltransferase
COG0428	1	0	Predicted divalent heavy-metal cations transporter
COG4912	1	0	Predicted DNA alkylation repair enzyme
COG1458	1	0	Predicted DNA-binding protein containing PIN domain
COG1661	1	0	Predicted DNA-binding protein with PD1-like DNA-binding motif
COG1033	1	0	Predicted exporters of the RND superfamily
COG2000	1	0	Predicted Fe-S protein
COG0727	1	0	Predicted Fe-S-cluster oxidoreductase
COG3467	1	0	Predicted flavin-nucleotide-binding protein
COG3576	1	0	Predicted flavin-nucleotide-binding protein structurally related to pyridoxine 5'-phosphate oxidase
COG0218	1	0	Predicted GTPase
COG1584	1	0	Predicted membrane protein
COG1967	1	0	Predicted membrane protein
COG2237	1	0	Predicted membrane protein
COG3174	1	0	Predicted membrane protein
COG4083	1	0	Predicted membrane protein
COG4089	1	0	Predicted membrane protein
COG1831	1	0	Predicted metal-dependent hydrolase (urease superfamily)
COG1669	1	0	Predicted nucleotidyltransferases
COG0701	1	0	Predicted permeases
COG3269	1	0	Predicted RNA-binding protein, contains TRAM domain
COG0647	1	0	Predicted sugar phosphatases of the HAD superfamily
COG1709	1	0	Predicted transcriptional regulator
COG2345	1	0	Predicted transcriptional regulator
COG4738	1	0	Predicted transcriptional regulator
COG4800	1	0	Predicted transcriptional regulator with an HTH domain
COG3620	1	0	Predicted transcriptional regulator with C-terminal CBS domains
COG3609	1	0	Predicted transcriptional regulators containing the CopG/Arc/MetJ DNA-binding domain
COG1913	1	0	Predicted Zn-dependent proteases
COG1370	1	0	Prefoldin, molecular chaperone implicated in de novo protein folding, alpha subunit
COG2518	1	0	Protein-L-isoaspartate carboxylmethyltransferase
COG0693	1	0	Putative intracellular protease/amidase
COG2020	1	0	Putative protein-S-isoprenylcysteine methyltransferase
COG1280	1	0	Putative threonine efflux protein
COG0469	1	0	Pyruvate kinase
COG0467	1	0	RecA-superfamily ATPases implicated in signal transduction
COG2204	1	0	Response regulator containing CheY-like receiver, AAA-type ATPase, and DNA-binding domains
COG0745	1	0	Response regulators consisting of a CheY-like receiver domain and a winged-helix DNA-binding domain
COG0209	1	0	Ribonucleotide reductase, alpha subunit
COG1850	1	0	Ribulose 1,5-bisphosphate carboxylase, large subunit
COG0478	1	0	RIO-like serine/threonine protein kinase fused to N-terminal HTH domain
COG0430	1	0	RNA 3'-terminal phosphate cyclase
COG0520	1	0	Selenocysteine lyase
COG3276	1	0	Selenocysteine-specific translation elongation factor
COG0642	1	0	Signal transduction histidine kinase
COG1361	1	0	S-layer domain
COG1658	1	0	Small primase-like proteins (Toprim domain)
COG0668	1	0	Small-conductance mechanosensitive channel
COG2041	1	0	Sulfite oxidase and related enzymes
COG2140	1	0	Thermophilic glucose-6-phosphate isomerase and related metalloenzymes
COG3118	1	0	Thioredoxin domain-containing protein
COG0213	1	0	Thymidine phosphorylase
COG1184	1	0	Translation initiation factor 2B subunit, eIF-2B alpha/beta/delta family
COG0144	1	0	tRNA and rRNA cytosine-C5-methylases
COG3476	1	0	Tryptophan-rich sensory protein (mitochondrial benzodiazepine receptor homolog)
COG0188	1	0	Type IIA topoisomerase (DNA gyrase/topo II, topoisomerase IV), A subunit
COG0187	1	0	Type IIA topoisomerase (DNA gyrase/topo II, topoisomerase IV), B subunit
COG0630	1	0	Type IV secretory pathway, VirB11 components, and related ATPases involved in archaeal flagella biosynthesis
COG1340	1	0	Uncharacterized archaeal coiled-coil protein
COG1354	1	0	Uncharacterized conserved protein
COG1432	1	0	Uncharacterized conserved protein
COG1624	1	0	Uncharacterized conserved protein
COG1628	1	0	Uncharacterized conserved protein
COG1633	1	0	Uncharacterized conserved protein
COG1656	1	0	Uncharacterized conserved protein
COG1901	1	0	Uncharacterized conserved protein
COG1935	1	0	Uncharacterized conserved protein
COG2006	1	0	Uncharacterized conserved protein
COG2013	1	0	Uncharacterized conserved protein
COG2412	1	0	Uncharacterized conserved protein
COG2433	1	0	Uncharacterized conserved protein
COG2835	1	0	Uncharacterized conserved protein
COG2848	1	0	Uncharacterized conserved protein
COG2968	1	0	Uncharacterized conserved protein
COG3377	1	0	Uncharacterized conserved protein
COG4273	1	0	Uncharacterized conserved protein
COG1721	1	0	Uncharacterized conserved protein (some members contain a von Willebrand factor type A (vWA) domain)
COG2108	1	0	Uncharacterized conserved protein related to pyruvate formate-lyase activating enzyme
COG2018	1	0	Uncharacterized distant relative of homeotic protein bithoraxoid
COG1031	1	0	Uncharacterized Fe-S oxidoreductase
COG1313	1	0	Uncharacterized Fe-S protein PflX, homolog of pyruvate formate lyase activating proteins
COG1357	1	0	Uncharacterized low-complexity proteins
COG0705	1	0	Uncharacterized membrane protein (homolog of Drosophila rhomboid)
COG2512	1	0	Uncharacterized membrane-associated protein/domain
COG1356	1	0	Uncharacterized protein conserved in archaea
COG1531	1	0	Uncharacterized protein conserved in archaea
COG1650	1	0	Uncharacterized protein conserved in archaea
COG1810	1	0	Uncharacterized protein conserved in archaea
COG1885	1	0	Uncharacterized protein conserved in archaea
COG2083	1	0	Uncharacterized protein conserved in archaea
COG3365	1	0	Uncharacterized protein conserved in archaea
COG3388	1	0	Uncharacterized protein conserved in archaea
COG3389	1	0	Uncharacterized protein conserved in archaea
COG3390	1	0	Uncharacterized protein conserved in archaea
COG3398	1	0	Uncharacterized protein conserved in archaea
COG3612	1	0	Uncharacterized protein conserved in archaea
COG4004	1	0	Uncharacterized protein conserved in archaea
COG4048	1	0	Uncharacterized protein conserved in archaea
COG4090	1	0	Uncharacterized protein conserved in archaea
COG4746	1	0	Uncharacterized protein conserved in archaea
COG4860	1	0	Uncharacterized protein conserved in archaea
COG4739	1	0	Uncharacterized protein containing a ferredoxin domain
COG1324	1	0	Uncharacterized protein involved in tolerance to divalent cations
COG2050	1	0	Uncharacterized protein, possibly involved in aromatic compounds catabolism
COG1645	1	0	Uncharacterized Zn-finger containing protein
COG3364	1	0	Zn-ribbon containing protein
